# Supplementary material for: 1H NMR spectra dataset and solid-state NMR data of cowpea (Vigna unguiculata)
Source: Data Brief. 2017 Feb 3;11:136–46. doi: 10.1016/j.dib.2017.01.013 (PMC5310203; doi:10.1016/j.dib.2017.01.013)
Supplement: Supplementary file 1 — Supplementary material [file mmc2.zip]

Archive with 5 entries (4 files):
- Supplementary Table 3.xls
- __MACOSX/
- __MACOSX/._Supplementary Table 3.xls
- Supplementary Table 4.xls
- __MACOSX/._Supplementary Table 4.xls
