# Supplementary material for: 1H NMR spectra dataset and solid-state NMR data of cowpea (Vigna unguiculata)
Source: Data Brief. 2017 Feb 3;11:136–46. doi: 10.1016/j.dib.2017.01.013 (PMC5310203; doi:10.1016/j.dib.2017.01.013)
Supplement: Supplementary file 1 — Supplementary material [file mmc2.zip › Supplementary Table 3.xls]

## Sheet: Sheet1
Chemical Shifts (ppm)	CE-584.1	CE-584.2	CE-584.3	CE-584.4	CE-584.5	CE-584.6	CE-584.7	CE-584.8	CE-584.9	Epace 10.1	Epace 10.2	Epace 10.3	Epace 10.4	Epace 10.5	Epace 10.6	Epace 10.7	Epace 10.8	Epace 10.9	Novato.1	Novato.2	Novato.3	Novato.4	Novato.5	Novato.6	Novato.7	Novato.8	Novato.9	Pingo de Ouro.1	Pingo de Ouro.2	Pingo de Ouro.3	Pingo de Ouro.4	Pingo de Ouro.5	Pingo de Ouro.6	Pingo de Ouro.7	Pingo de Ouro.8	Pingo de Ouro.9	Pitiuba.1	Pitiuba.2	Pitiuba.3	Pitiuba.4	Pitiuba.5	Pitiuba.6	Pitiuba.7	Pitiuba.8	Pitiuba.9	Sempre Verde.1	Sempre Verde.2	Sempre Verde.3	Sempre Verde.4
12	-346768	250400	-540672	-461704	-54048	-141432	-245392	-472704	-944784	215888	-997728	-194352	-249880	165680	-119136	-738032	-651520	156104	-169720	-324184	-647568	-651064	-449160	-467928	-426912	787920	-833584	355424	654240	-539496	40080	-359888	308912	-558080	138456	-378808	345984	14880	-63360	842240	-604608	-137216	-438048	-436800	218256	-257792	-792304	-276040	123520
11.9999	-488296	421248	-442464	-388232	-108752	-214752	-399472	-451376	-721328	286256	-1093888	-255168	-392352	-73288	-640	-654496	-851008	315608	-368000	-456968	-637808	-638848	-468928	-164400	-277872	695384	-631656	307952	440296	-228952	-69152	-329920	336976	-531664	475088	-194080	584832	-92768	6848	1108096	-271168	-4544	-435328	-322496	234560	-268976	-816320	-182568	-69904
11.9998	-496224	569216	-368992	-383856	-273824	-379216	-424208	-425072	-583024	246544	-1002640	-294784	-486456	-256568	-62096	-605568	-1010016	314456	-542296	-594576	-460400	-584576	-465008	17408	-68680	378128	-504216	113768	245736	-108976	-202448	-273680	365248	-632640	678504	-19096	652384	-166800	154144	1246240	-1088	13568	-241344	-150464	318672	-187664	-803216	-24120	-120192
11.9996	-348040	696080	-410944	-431720	-348912	-472288	-416752	-398176	-488560	21424	-877392	-253072	-467520	-359912	-196648	-559184	-1132192	160688	-645288	-660224	-338448	-466192	-398360	-3760	97496	104664	-494784	-76424	187296	-157968	-260400	-130912	372496	-847728	608456	6784	532448	-238080	239424	1137120	109120	12160	58592	-58304	523472	-174784	-759088	218200	4832
11.9995	-199776	810944	-479616	-447864	-320624	-457944	-445104	-320240	-405904	-238608	-708272	-69216	-329904	-311536	-205128	-451424	-1163424	-71680	-634440	-667040	-392672	-320280	-370112	-151528	145808	-44344	-520448	-127520	199896	-279352	-241568	64976	360880	-1016072	374104	-90024	370240	-332368	258912	884864	30080	79744	272512	-121184	751040	-228032	-710576	522384	142368
11.9994	-133584	957552	-484880	-438000	-313216	-415280	-477072	-188496	-376720	-314224	-416352	238624	-154776	-73216	-51768	-321728	-1015136	-335560	-466552	-627328	-504432	-197840	-397408	-238944	110352	-180680	-503096	-36184	152512	-407968	-253736	145376	368336	-1001016	193040	-152984	298304	-354736	244544	639808	-154368	167904	326080	-245024	855744	-240368	-695584	814208	133952
11.9993	-67232	1157712	-454992	-487480	-364144	-387112	-487360	-71584	-423040	-186400	-90064	531312	-40520	245680	132880	-316256	-704480	-576008	-165120	-515128	-498128	-128408	-344144	-146072	48776	-321024	-448352	112680	48872	-518296	-355272	3696	405872	-841960	171640	-90808	332128	-232560	172704	408256	-332416	195360	326240	-306176	812080	-229072	-707056	1000912	-17152
11.9992	39888	1313824	-447376	-602320	-398256	-330224	-534080	-40992	-478512	-34320	62112	647840	-23048	469888	252128	-527520	-401184	-713184	109984	-346864	-368688	-128048	-152272	72400	-34824	-352912	-407120	247400	40320	-596232	-454672	-254320	417616	-708024	213216	45000	407136	-59888	44032	120192	-472064	192576	377440	-301376	706080	-325040	-660688	1026648	-208656
11.999	74744	1256384	-459008	-659120	-391696	-214248	-643680	-108064	-480672	21280	-24080	563344	-66192	556104	304120	-864048	-261152	-732608	160272	-199544	-254992	-205224	47968	274568	-143008	-286376	-416608	332880	222120	-639312	-446872	-436528	334672	-695872	121112	185616	458912	25808	-80352	-194400	-581760	256672	431968	-281856	621120	-532144	-488384	898352	-367888
11.9989	-41352	936160	-482592	-546808	-412512	-83928	-709248	-206784	-463696	46800	-202176	403744	-111784	614824	282016	-1110560	-256640	-720784	-21896	-107096	-232208	-326168	158912	389952	-252448	-279768	-476952	351824	479136	-654016	-381472	-471104	163872	-726056	-178920	345208	467712	27184	-187968	-403808	-618112	414464	396160	-235840	593632	-665216	-261808	675296	-465440
11.9988	-201336	511008	-545792	-308952	-492240	10992	-632016	-227712	-486608	140752	-322176	290112	-131184	724544	169096	-1118160	-258752	-746784	-199984	-24536	-228336	-397968	274200	459192	-370864	-352304	-539568	323144	579680	-628920	-382424	-416464	4832	-678272	-519736	537752	452384	35360	-339744	-423264	-533760	600032	292832	-144480	617088	-586720	-148512	450920	-468736
11.9987	-271520	199952	-615680	-118872	-583264	79920	-519680	-122736	-519360	268768	-384816	222288	-144288	817488	31400	-926672	-249408	-770280	-160008	60264	-166128	-341960	484352	548144	-531352	-308704	-529760	316840	392736	-541216	-440192	-336992	-25120	-569488	-663440	669464	427392	69424	-528032	-287712	-384576	726656	192288	-75040	625296	-373312	-235504	314808	-358752
11.9985	-293232	94544	-559824	-131776	-661168	133952	-604480	2512	-474752	327728	-469152	146640	-202816	784280	-23840	-693056	-326656	-725536	28408	68464	-100928	-190368	658088	669856	-679528	-68832	-426920	401416	-21168	-414152	-412600	-264160	114544	-517080	-593704	611280	378560	80272	-628384	-95872	-278912	728832	51744	-93376	521296	-162448	-460496	279504	-179552
11.9984	-388824	133136	-317680	-357328	-751920	126320	-956736	-22304	-328944	297792	-610064	80576	-343480	618120	2256	-507392	-494496	-627320	124912	-50040	-136992	-62560	575768	778112	-669648	130280	-297144	570936	-495296	-330240	-233424	-236560	351280	-557704	-524896	373408	300512	63664	-561600	55200	-228480	591392	-207680	-136128	280176	47136	-712624	249488	-29424
11.9983	-534592	191856	-53696	-644904	-829504	30240	-1387696	-203504	-151136	240704	-781936	100128	-537600	407408	7968	-316912	-590976	-522712	42472	-211344	-240928	-33448	216960	794200	-450304	38320	-188488	734848	-871136	-342592	-6632	-277296	548000	-601304	-582112	141816	234112	66784	-402464	102208	-147712	395104	-488864	-100736	-9904	307712	-923280	117016	2592
11.9982	-566608	164208	-8496	-787976	-803200	-63984	-1651552	-327984	-28304	187584	-927136	221632	-697304	230744	-43328	-56656	-496320	-407456	-78232	-287384	-243424	-73296	-211800	650080	-166840	-233848	-34512	773944	-1040992	-398048	128904	-337712	605552	-567888	-618032	113464	221984	111344	-266400	49984	10560	275936	-581824	-30880	-241104	510560	-1058960	-100728	-101440
11.9981	-390488	26640	-202416	-674448	-659568	-33432	-1651344	-215312	-8528	122080	-967744	360544	-762144	102776	-83128	200512	-306208	-281672	-96752	-249624	-56336	-127624	-500352	355400	7184	-344072	242952	615768	-959832	-403224	138672	-337712	535904	-484280	-456344	308280	251488	180608	-189280	-33216	213888	273824	-474752	-80288	-378720	446176	-1114704	-263064	-263728
11.9979	-75984	-113920	-398176	-366752	-519904	98096	-1437680	53552	-104304	62640	-850144	419984	-772640	-840	-77184	315040	-204608	-227304	-16792	-161304	199968	-185992	-587960	23312	65440	-173360	556568	289976	-679448	-352752	77088	-262720	429072	-427944	-189696	547816	301440	246400	-176768	-102688	420736	273440	-407904	-297856	-443744	103184	-1131168	-254232	-361376
11.9978	242440	-93808	-377264	-50584	-489472	164144	-1113488	263584	-295744	60528	-609280	383440	-811440	-98120	-79528	288112	-235296	-312072	116680	-90880	352960	-231824	-522512	-223368	105208	37184	697728	-79456	-359016	-321592	21336	-161664	346528	-446464	-66272	615432	414240	262976	-255072	-196192	582848	154048	-534368	-566528	-462768	-240672	-1147392	-93400	-347728
11.9977	459040	126272	-159920	97736	-522880	55752	-789440	352080	-516832	87696	-346688	312352	-872400	-174416	-112712	275744	-297152	-447776	298640	-106912	393888	-194592	-367824	-384280	144168	22504	576680	-358976	-179064	-319904	50312	-53792	268400	-548392	-146328	448736	621856	200016	-381568	-350752	593472	-58912	-708448	-753152	-464496	-312112	-1134816	106560	-311648
11.9976	499816	400304	84320	26776	-507360	-178968	-558352	423808	-677552	17040	-133632	280576	-863288	-191872	-111832	351504	-314752	-468680	471936	-280144	435056	-30704	-172800	-566720	117520	-191272	312920	-491040	-196376	-239120	203136	96400	154096	-704096	-255240	185520	804224	135152	-401280	-487136	370112	-252480	-732416	-807264	-469232	-138640	-1049360	246360	-360512
11.9974	341376	562864	257248	-163784	-425072	-458824	-454000	509712	-737856	-210464	20176	309408	-764848	-133160	-40800	380608	-311968	-345448	499696	-569680	486816	178640	12880	-819696	13536	-386152	57424	-492936	-292824	888	402776	293024	19488	-838120	-268496	14960	746464	223808	-206816	-459424	12608	-369152	-648672	-716800	-448336	39152	-929008	295568	-461344
11.9973	58680	592656	389312	-309600	-363328	-770600	-454960	482176	-757984	-449168	107536	337104	-687120	-31320	35896	237856	-339616	-200280	340472	-757040	418288	285864	123200	-1047512	-106304	-459880	-164400	-402888	-306680	309800	477240	449088	-77856	-891448	-267584	-12664	387936	496128	111200	-223488	-234944	-419936	-621728	-497280	-341680	86016	-843408	278240	-481296
11.9972	-214224	554880	519744	-325392	-392848	-1075224	-529424	259056	-838048	-468448	105632	257520	-686296	56296	58136	54112	-416288	-104496	149464	-644496	179680	229536	97256	-1136040	-206464	-509096	-376312	-265688	-215368	516416	319184	451872	-109728	-911176	-368040	-6160	-74816	772384	364896	112384	-223232	-422464	-665184	-246240	-146272	83472	-769040	221240	-383552
11.9971	-398216	465280	608192	-270560	-490096	-1229344	-635056	-37712	-977120	-201248	39088	28736	-623192	90696	63936	80320	-531136	-752	87976	-324784	-63504	75280	-58928	-1105144	-295328	-628440	-524176	-141544	-142224	575376	8560	281968	-97376	-1002592	-530112	-65888	-392000	881664	482240	416288	-29696	-413632	-685728	-89760	51792	136768	-638608	109944	-278240
11.997	-499096	315280	595328	-258936	-565472	-1131200	-698032	-210784	-1024080	202816	176	-256608	-350096	53792	119384	330608	-635200	130424	107872	-119088	-118064	-87048	-250480	-1059312	-353584	-750544	-526664	-66296	-173280	587688	-253416	55504	-65696	-1164344	-616400	-144512	-498720	881376	540288	646144	157248	-464224	-710336	-42144	154272	194176	-504640	-82968	-250496
11.9968	-526936	178992	509856	-324344	-537840	-889944	-676336	-201328	-837408	569968	69344	-454432	13656	-61296	222112	534000	-648544	167408	49616	-217656	-9120	-225656	-378448	-1026432	-338912	-742032	-407336	-10808	-237048	607792	-317192	-56288	-3072	-1252448	-558760	-113200	-503616	936208	620160	812768	211584	-585792	-847680	-25312	131280	117456	-506576	-306072	-244160
11.9967	-464648	172736	457952	-410432	-400144	-721552	-640768	-104256	-489744	850768	243392	-526768	176240	-226608	324304	486048	-540928	6552	-98664	-501984	80928	-336000	-436456	-946720	-260624	-587144	-294320	63432	-218176	544352	-181768	32416	130320	-1151752	-404936	61936	-519232	1049872	711136	898720	132288	-669088	-1049152	-43168	31056	-126800	-657072	-420872	-169696
11.9966	-351376	312624	485712	-466960	-232240	-692104	-695440	-21248	-219968	1047760	448256	-561072	54544	-370000	388696	302320	-388384	-271656	-178768	-755632	84320	-384616	-477616	-819792	-168664	-393896	-303616	121792	-131640	321968	45608	242032	359024	-905400	-242176	269888	-573056	1074208	746624	873216	21440	-604448	-1118080	-198080	-49648	-405120	-811088	-351432	-28512
11.9965	-324376	502640	490560	-493296	-131504	-671528	-801056	29024	-148064	1108672	584208	-618240	-122448	-435984	381944	232896	-289312	-497992	-91048	-909704	124928	-325264	-508064	-754784	-75560	-247040	-460824	98976	-97536	51240	253416	390160	645936	-617080	-112640	386432	-633056	957248	675296	758080	1344	-421248	-984352	-485376	-26608	-527888	-881104	-205184	143456
11.9963	-495592	659632	326368	-495104	-127552	-534016	-780240	71920	-139408	995056	566640	-640192	-147448	-445608	282512	333104	-256000	-604304	79808	-1002408	309136	-160792	-481400	-826744	33168	-141568	-694384	16512	-167912	-85312	399304	345088	892496	-303872	12176	398392	-654240	821376	498048	624064	76480	-229056	-804256	-717856	73584	-390624	-928912	-161504	363792
11.9962	-791752	768720	-6480	-469768	-190096	-299048	-541952	99392	-23440	798640	390784	-570912	-90656	-455600	136048	437968	-251168	-616936	199888	-1031328	560848	33216	-387664	-956800	131152	-63552	-855800	-26416	-272520	-87992	507504	118288	1015680	63512	164128	365000	-630208	772240	274048	520000	94720	-78976	-748384	-748384	97264	-29744	-997616	-259808	636416
11.9961	-980800	825280	-341504	-446320	-299984	-67152	-205728	43968	159248	669376	173184	-508752	-114240	-472112	32024	404640	-278976	-531280	255608	-981184	718400	154336	-274688	-994224	188456	-50032	-795688	6672	-336408	-149464	608696	-179248	1028400	422896	265464	306688	-636096	761328	84480	440064	-70400	27040	-822368	-653536	-70384	413728	-1023728	-381504	861248
11.996	-892936	811696	-539488	-473464	-451152	86016	56800	-167728	251040	637136	65776	-625184	-193640	-452712	-10744	253664	-343360	-327216	332952	-918592	699808	149240	-182400	-868944	258528	-133656	-499536	38792	-357208	-386112	690584	-435040	1007632	628448	150232	200568	-773152	689664	-24992	366464	-332160	58656	-932064	-591424	-337344	771568	-995344	-418408	916976
11.9959	-594824	737440	-633520	-545120	-589808	131520	218752	-519792	239888	606416	102832	-920352	-185440	-386944	-52056	84272	-363584	-79704	473440	-915448	507616	54448	-118824	-609920	410880	-288744	-140568	-4160	-347160	-674032	706440	-586384	984480	600744	-215432	67784	-1033216	556672	-46656	313792	-496896	512	-1002720	-580928	-498608	912864	-1024848	-355760	797232
11.9957	-310128	627648	-729136	-593352	-633696	91088	355760	-878192	267424	527728	187424	-1155488	-66664	-322176	-90184	-32752	-264736	81848	608096	-914016	166736	-32088	-87928	-265992	575312	-466008	59312	-96880	-293928	-808232	618488	-628144	923824	404872	-595000	-22224	-1270752	449696	36160	308992	-520128	-87392	-998432	-547552	-489712	777488	-1146032	-203304	580640
11.9956	-176336	478448	-818768	-576976	-569680	46576	474688	-1096112	398032	463200	244672	-1093632	66472	-297264	-27584	-53584	-143264	129232	641352	-799616	-234896	-18496	-67648	104344	583304	-624472	28312	-165904	-222872	-729072	432312	-608512	817136	178200	-700480	-60760	-1350592	436528	230016	336544	-511936	-172544	-939776	-503712	-436336	402784	-1195120	22880	317648
11.9955	-136056	306624	-780128	-526264	-456960	73160	490624	-1141392	536800	455568	313776	-765184	172184	-284064	155192	46288	-201600	136176	577304	-589400	-505024	128800	23360	377680	396392	-696952	-116528	-175024	-212408	-516016	208224	-588928	707776	27632	-530496	-132904	-1272512	505728	447776	335040	-502848	-344288	-941696	-527104	-454000	-55248	-1043776	222752	47440
11.9954	-91112	229104	-540896	-480000	-316336	141408	359104	-1080960	592064	449728	448176	-429840	266808	-208304	310296	216272	-484800	122952	529192	-415960	-480656	365560	246736	395048	169944	-597704	-207128	-127856	-283312	-246896	35664	-574416	586560	-17664	-346256	-282496	-1119648	586320	533760	271456	-378176	-659872	-1123744	-591200	-527536	-379168	-823296	243728	-129280
11.9952	-87648	374272	-171296	-428056	-106000	153032	144592	-963728	584800	409664	596528	-291712	299520	-20280	315064	324032	-799808	37336	576616	-320552	-206240	581744	531752	101680	39912	-337752	-169168	-42632	-341752	25848	-39712	-508576	360064	-15632	-315248	-409512	-953376	615040	436128	209120	-91456	-960544	-1433824	-566144	-605632	-454544	-745728	53392	-133808
11.9951	-251192	688160	187408	-337136	155616	84808	-59696	-793856	568272	416496	646016	-319840	202344	240496	255408	274736	-943936	-74984	639016	-202040	113712	665592	723608	-364848	-32576	-90224	-55152	43384	-304488	217200	-66944	-365760	2624	-71080	-347920	-392584	-799904	601488	287616	263552	206912	-1029280	-1654080	-400736	-669888	-391680	-793472	-207504	-52288
11.995	-563912	941984	429824	-192472	339120	17920	-229184	-616048	558416	549680	540848	-358592	56800	438560	288136	119952	-911328	-30496	556912	-8320	334080	599864	745760	-763152	-134216	-52856	20904	89656	-219560	259320	-122008	-211072	-336400	-220232	-317912	-278296	-664512	608688	237632	468672	323520	-909024	-1626784	-191232	-665648	-416496	-767984	-397616	-56656
11.9949	-832392	985408	523824	-7264	344880	13352	-402432	-526464	574944	730256	312576	-339328	38856	437160	402520	-3664	-823008	258696	304184	156304	446112	481400	644688	-936736	-237104	-239600	-13064	90984	-174064	200640	-182968	-123296	-478464	-345640	-252440	-245880	-503072	650304	260000	709440	216832	-866848	-1393792	-52992	-512784	-610800	-595088	-515752	-168032
11.9948	-914728	895408	498576	162256	227456	56536	-600176	-549200	639088	794848	46944	-321456	174448	238216	470872	-36448	-747808	605256	43120	193064	451872	407080	496896	-916848	-269384	-466912	-117576	57480	-131816	149880	-142600	-92272	-422768	-273472	-205392	-390856	-249088	662912	220256	827712	4736	-1023200	-1088224	-24288	-262048	-819808	-408352	-617280	-228848
11.9946	-873064	810224	405264	219656	114816	151064	-766864	-567632	694560	711680	-127472	-360240	303176	-888	476136	-47584	-667136	718272	-59912	168616	307472	361784	363776	-841888	-260520	-563720	-177224	-35232	19088	128160	17776	-60096	-317024	17120	-103192	-646424	73152	630272	93472	798144	-133120	-1208224	-792256	-118496	-103280	-857760	-345040	-682816	-142384
11.9945	-833440	716224	255184	118216	63168	342824	-799360	-438960	633344	625696	-87104	-415632	319192	-132344	508792	-120320	-549664	514568	6552	200664	46304	269088	312136	-786176	-300232	-552152	-121296	-201904	261792	81000	139104	-48624	-267360	341392	137560	-923144	335424	661120	-2528	764480	-47744	-1227648	-547904	-366848	-121088	-739664	-411888	-653704	-6720
11.9944	-790584	508944	4800	-50368	53168	576984	-643184	-149184	430224	672080	157712	-411040	297456	-169576	552184	-236656	-391968	171672	164056	247952	-161776	126520	360232	-694056	-406232	-584192	6456	-361008	409784	28480	42952	-161776	-274864	505304	434600	-1206072	460000	843536	8000	878912	270336	-1083552	-404064	-747392	-165808	-633472	-559504	-541336	55312
11.9943	-659712	203120	-358976	-140432	66240	648408	-356608	177520	154112	816384	414832	-332496	325616	-227280	460640	-310416	-221824	-87616	361384	140256	-170064	15464	412144	-499592	-531656	-717032	112976	-395240	312168	73296	-254728	-430128	-310016	501304	612416	-1475664	502592	1076160	55296	1124064	649856	-862912	-376256	-1129504	-79408	-623856	-760576	-425784	82544
11.9941	-466008	-52416	-737504	-135120	88496	424696	-66816	389536	-159184	903536	484224	-242800	360176	-348912	195336	-304560	-98144	-170400	533104	-189888	-12064	-13840	367592	-272560	-650104	-811640	163744	-312408	23424	232504	-550296	-711344	-323520	454584	590784	-1653344	510560	1170336	45728	1320256	901504	-598240	-421984	-1354464	68272	-623408	-982176	-373992	189952
11.994	-357216	-172720	-975040	-150896	85616	55688	124672	405152	-510240	815280	368032	-226672	340824	-465200	-75264	-271152	-63872	-108472	534576	-603688	166320	13904	285920	-180272	-732880	-703760	199392	-235120	-274032	382680	-650272	-802976	-210912	428664	411864	-1702280	403264	1090832	-2976	1300288	1019904	-351456	-509152	-1361728	109024	-520384	-1159040	-397648	367664
11.9939	-424256	-242016	-984976	-241456	42816	-178560	177568	250032	-796048	554384	228320	-334400	320088	-499984	-180176	-286848	-82112	3592	275384	-896896	263360	71632	295048	-302248	-701736	-445568	266184	-205800	-450576	421368	-516824	-648528	87584	381912	161528	-1690224	107776	956768	-17568	1048672	1114688	-268800	-651136	-1219680	45904	-317360	-1215328	-446344	468736
11.9938	-593640	-384880	-786208	-311768	-9984	-207480	96752	41296	-848496	215072	157472	-536656	354408	-435752	-126944	-398272	-83648	47552	-99376	-971024	244832	158232	340472	-546328	-530680	-279624	358472	-130984	-482520	380472	-256104	-399568	434688	305552	-44624	-1670552	-261248	822928	-4480	675840	1170944	-396192	-836096	-1056672	30192	-84576	-1089904	-411608	371392
11.9937	-707416	-604848	-459568	-279112	-65040	-218384	-54432	-96064	-696576	-93136	98448	-712864	351184	-280528	-8088	-633488	-86272	-53160	-306872	-853760	97568	239664	212936	-763208	-359352	-341320	416168	32920	-392448	333224	-29368	-262448	574864	285920	-96696	-1584384	-488672	636688	-47552	307488	1058688	-554208	-989472	-972448	122160	142832	-790400	-204112	83024
11.9935	-653840	-797184	-139120	-209824	-165472	-353472	-146464	-133488	-621136	-306032	4320	-733168	165272	-56864	152488	-1000272	-169248	-267464	-236672	-628296	-136816	250768	-119808	-871480	-369904	-492880	359424	182952	-227960	295448	45024	-292080	414192	371376	-33440	-1372568	-489184	440576	-180736	28384	790656	-556256	-1046016	-983136	236272	345984	-467856	126200	-291008
11.9934	-430152	-872176	7376	-213736	-305168	-507240	-79728	-141264	-811328	-417600	-43264	-594592	-180704	161168	360496	-1420480	-302112	-497312	-54576	-380144	-339712	183392	-396688	-836536	-553952	-538056	148376	242976	-81080	274680	-29376	-348896	128896	463432	-63912	-1104816	-345984	418048	-325376	-116128	568704	-473568	-990752	-1027840	301648	443968	-346240	409448	-620208
11.9933	-142008	-814240	-82320	-286568	-379424	-504648	95280	-174752	-1089648	-446912	53280	-439040	-492656	278144	550224	-1702576	-323872	-692664	35624	-157640	-437056	92512	-390256	-616512	-715136	-499480	-163552	296512	-33240	302840	-139080	-266432	-49984	436232	-315464	-885984	-163456	626960	-363904	-140128	508288	-527712	-797760	-1038816	318880	330224	-481952	546200	-813760
11.9932	61424	-654432	-245696	-342600	-327488	-367920	231632	-200880	-1132960	-402784	245600	-396016	-626568	276704	637952	-1660672	-163648	-877176	24544	56208	-502192	-6936	-202296	-224648	-698560	-533504	-450480	429728	-47416	345600	-182520	-43872	-82432	324856	-638192	-698456	5088	846880	-239008	-134592	490240	-765696	-426144	-1007776	248656	9712	-671728	615544	-874224
11.993	106784	-454192	-239504	-334032	-250656	-278776	280992	-162768	-878800	-286432	370336	-447472	-620848	233960	632112	-1295216	36256	-1057360	35080	290432	-629472	-155408	-101280	190944	-510976	-632120	-612000	559696	22824	292408	-168352	158544	-107056	292328	-797336	-463808	120032	848320	21184	-187264	365440	-995584	56160	-967456	-6832	-351072	-707872	732336	-880368
11.9929	47776	-314608	-28240	-253048	-273808	-324360	346432	-70336	-549440	-116688	320144	-495984	-588264	217016	598072	-830304	115328	-1173832	132112	473408	-750384	-328992	-182152	428344	-240464	-607832	-641896	552776	263000	131800	-175192	208400	-247248	413752	-776544	-217536	173568	704800	332704	-258688	137600	-1033152	430624	-919136	-451648	-544704	-638080	856720	-884880
11.9928	-36136	-331488	189200	-84696	-351776	-415048	499808	10672	-329264	59888	130096	-511136	-558264	214248	546696	-543712	104704	-1174824	289960	438288	-712624	-409424	-335144	409656	-3560	-386368	-594672	414368	564032	27536	-255752	128896	-477888	590808	-723440	-87104	234496	661056	594656	-210336	-142848	-874336	507712	-820032	-912720	-482496	-634272	828000	-853696
11.9927	-147056	-502624	269520	138376	-346752	-454856	646336	25856	-195776	180016	-88112	-524624	-481128	186776	439368	-549280	113792	-1093648	481096	114216	-526784	-330608	-462752	235112	35600	-122400	-517840	223304	713280	102720	-409464	18480	-658640	698832	-669224	-112808	366752	763408	743296	-3840	-488960	-613184	316512	-657440	-1166672	-238096	-693296	562952	-736416
11.9926	-307712	-718496	296048	280736	-247840	-459808	659472	-41088	-64816	191152	-246464	-519536	-349608	127032	275832	-728992	104448	-1016336	676392	-327440	-383648	-164648	-555352	68760	-217272	35704	-439160	-17496	617936	247848	-591600	-85968	-681840	723808	-513912	-215664	512384	830432	800928	200096	-860288	-319488	55072	-507040	-1121872	27504	-661376	154584	-553984
11.9924	-448472	-887088	384672	212648	-153664	-458680	580816	-163248	64880	98640	-319584	-436464	-247456	38296	98720	-857776	-49056	-991224	773560	-612136	-402528	-4888	-583064	10720	-586184	121808	-382728	-297472	395064	287688	-703152	-194928	-593216	712264	-268248	-333680	552224	782592	845376	225472	-1088384	-47488	-105504	-488064	-879040	166096	-516464	-220160	-367648
11.9923	-469056	-1035552	464048	-36032	-62432	-400376	568592	-254256	166080	-7872	-332096	-293248	-252432	-85120	-71672	-804432	-319936	-987952	649144	-643712	-499120	142776	-478264	55896	-708816	203400	-353392	-464024	232632	255440	-639568	-260896	-532016	676296	-94176	-465000	466880	777744	900928	113184	-1057600	130784	-117856	-657056	-654160	115328	-418624	-453896	-198688
11.9922	-395128	-1232608	386016	-304800	133712	-261320	664896	-207648	259328	-13472	-330880	-194976	-319112	-218280	-235344	-640320	-531488	-933440	326760	-560600	-541680	285288	-260656	115032	-431968	221840	-319304	-388032	202208	320768	-422856	-194704	-533024	619256	-74976	-580144	344320	936240	891552	62784	-843840	176448	-27392	-946432	-614144	-65168	-467008	-580992	-36000
11.9921	-353960	-1434016	163328	-466104	417968	-152904	724048	-14560	351920	110864	-360160	-196928	-304112	-297088	-360368	-559552	-602464	-789520	7144	-512280	-500944	358680	-74488	83864	-8976	115552	-244384	-214616	226248	480096	-229696	-2336	-478880	588744	-128168	-627328	256896	1113760	749952	158528	-563456	130752	69824	-1204544	-722672	-225648	-593888	-713896	106448
11.9919	-385816	-1486624	-51984	-498176	597408	-180608	598320	184448	361968	282768	-447056	-243408	-125096	-296128	-405544	-681120	-620960	-612592	-145544	-499704	-383264	312944	-49144	-50568	196080	-22920	-130224	-219288	187120	508696	-208888	179968	-322272	619896	-182328	-638704	239168	1095200	545056	275424	-224128	64352	77760	-1297856	-769024	-237232	-730608	-890768	198320
11.9918	-392136	-1302288	-174192	-435808	561728	-242696	320272	226112	187120	410032	-590656	-272160	133768	-275984	-394552	-935760	-648288	-520272	-201000	-485136	-156320	209784	-164992	-174544	91216	-68840	-4072	-417376	30000	251760	-323008	231296	-235632	664960	-260648	-695104	349888	902096	428864	280960	146816	3680	-5696	-1185024	-608704	-98720	-894640	-999336	234960
11.9917	-291992	-959248	-226064	-338536	440512	-136440	56384	94368	-151840	479392	-746096	-296896	305112	-303448	-403480	-1158480	-620512	-565224	-355416	-525632	148400	152296	-280928	-165928	-160480	-65416	117680	-546112	-210672	-181152	-454208	170608	-378160	652704	-340072	-755536	610560	738928	458560	209984	380288	-54944	-64544	-914208	-331792	76080	-1053776	-908784	217024
11.9916	-122192	-604000	-217456	-291032	400096	125760	-80992	-79392	-477920	521088	-831184	-349200	308384	-351832	-466376	-1264544	-518592	-662208	-638920	-666344	367312	179080	-274704	-35272	-414976	-151968	228544	-466736	-430856	-554776	-598584	92192	-601248	584824	-312576	-659512	881248	688608	548320	174720	354240	-81696	-4832	-583328	-117328	180480	-1079648	-671432	119456
11.9915	44360	-319040	-137408	-346800	413760	277384	-133584	-171776	-588784	543280	-787056	-421696	202816	-329352	-541280	-1293248	-476416	-686216	-842256	-778504	374976	290720	-152840	102464	-637720	-339592	311840	-345984	-508544	-730632	-830160	28240	-606208	507000	-169264	-351728	941536	640464	612576	198368	198720	-24224	104992	-313312	2336	206752	-932352	-506376	-52816
11.9913	170576	-124032	-54064	-462896	363312	141848	-216640	-174912	-420336	559296	-642624	-513920	89672	-192344	-572016	-1296992	-595040	-617144	-788144	-673352	262128	490424	-31024	170400	-785272	-499392	348904	-348728	-393304	-719520	-1109808	-59280	-366624	428776	-58768	17992	732576	523184	666464	231808	122496	95008	116864	-203424	91952	216000	-753408	-555272	-205072
11.9912	214600	-28944	-59776	-546440	268208	-130312	-364448	-155392	-81888	637360	-493424	-649904	15208	10400	-537152	-1255632	-753408	-519192	-580496	-377504	215136	716648	2544	169048	-777416	-556240	336256	-373936	-170656	-620800	-1272456	-175600	-146400	354960	-64928	273688	417056	428784	733984	268960	116416	135360	18144	-246656	86960	249072	-676240	-729600	-230240
11.9911	140392	-10368	-98512	-558648	254736	-269328	-475376	-153776	254880	837312	-411472	-788368	-24544	193176	-436872	-1121968	-748288	-401888	-470464	-142816	258320	835024	-5984	95952	-602776	-574560	279040	-249328	-11752	-555576	-1213896	-259840	-73424	350360	-74136	370736	180704	433984	739648	333504	18112	-39424	-27392	-313760	-168304	289744	-659936	-826896	-139840
11.991	22304	17072	-8880	-522496	341072	-210688	-424768	-140240	472928	1094544	-402960	-794592	-36136	293216	-278888	-900000	-572544	-209680	-514328	-138704	251744	803176	61400	-66728	-340368	-650616	189600	-21464	-35256	-576528	-982704	-272896	27536	459280	28600	320680	71456	445632	585856	378944	-186304	-375488	113440	-301696	-618480	298848	-611344	-720864	-43184
11.9908	16984	122320	213024	-453816	404496	-89824	-223312	-52256	520736	1234064	-449088	-586784	-23288	285680	-84104	-638368	-418752	33888	-501800	-261440	132144	748368	247368	-268760	-66344	-806424	107344	130992	-217568	-603920	-687688	-262992	269472	578960	171968	110456	38240	345904	303680	318688	-334592	-622560	358464	-285216	-942064	263808	-565520	-418640	-1056
11.9907	154496	271392	352704	-358008	361968	-14440	-23728	126592	380800	1130304	-534112	-262288	-14336	186928	133408	-376320	-418976	185096	-248664	-313768	12176	761928	502240	-401360	182056	-984344	80976	173712	-427784	-515440	-422512	-302992	438448	539120	234704	-194040	11616	197904	40768	173184	-352448	-572096	485600	-415488	-920080	222128	-624064	-39528	18544
11.9906	268784	383136	262576	-283104	255072	5432	45744	323184	99264	830128	-615472	-4816	-65272	55936	391808	-137344	-497632	143920	162096	-258864	5152	719040	794592	-435464	370264	-1077936	99560	230656	-532992	-314840	-275744	-386944	299616	323848	251080	-391160	-67584	168752	-90720	92832	-352896	-281600	381824	-659456	-715056	242048	-782560	213248	32832
11.9905	223952	437232	67520	-297384	132048	-36696	10448	436160	-187040	509584	-620576	91616	-213672	-36760	702144	36768	-501600	-23904	498704	-200592	71024	461384	1123736	-463360	486064	-990312	81184	368816	-490504	-137624	-283496	-433792	-21408	100304	337984	-341832	-187488	293760	-89440	187488	-440192	-4896	181760	-782336	-636992	354560	-932112	173472	-15088
11.9904	99800	449264	-26096	-403944	-39984	-141432	-23392	457952	-343376	322064	-511328	45104	-418088	-58968	1001512	89776	-383168	-193040	644608	-199432	98288	76576	1402544	-548944	579424	-732336	-24424	512680	-384104	-83464	-347424	-391104	-205920	-2448	504272	-160600	-224096	446528	-12576	388992	-567424	89952	137824	-661696	-732064	491856	-996208	-107496	-163952
11.9902	45040	374560	-1728	-536448	-290368	-219248	-26208	503648	-359664	280192	-313984	-104640	-563312	-28168	1177848	9968	-219072	-330432	650200	-224416	48272	-195008	1465008	-623232	692760	-441264	-158360	552512	-372448	-131736	-317248	-293312	-184480	-29512	669520	-80880	-87200	523808	66176	527936	-641920	70784	346112	-484288	-768016	531904	-981760	-377248	-341824
11.9901	53680	153536	29344	-645000	-553280	-155056	-61200	682176	-313952	268832	-60048	-314432	-574368	20464	1179760	-123792	-110432	-465456	582304	-240144	-57360	-289048	1269376	-604376	772192	-239816	-232288	433144	-551888	-227672	-182696	-202224	-174080	-69336	802784	-176848	83296	537936	55424	512288	-654336	107776	619104	-501376	-578112	440336	-928912	-453088	-417472
11.99	28640	-134320	59184	-727072	-731120	23992	-152896	955968	-234928	183488	245024	-501168	-528320	53080	1061920	-179424	-100864	-582336	432992	-228872	-217424	-351280	985704	-544504	743552	-109176	-250792	168912	-844416	-338872	-70048	-129312	-317072	-107432	910168	-330464	16224	538048	-94528	389760	-644352	264224	671552	-683136	-255232	333040	-882352	-401560	-327856
11.9899	-16864	-270128	169104	-762576	-807392	150528	-212432	1163568	-100112	58976	549216	-583376	-586568	26976	907816	-83824	-152960	-647528	171048	-148936	-415728	-447144	787480	-548768	653120	36096	-282232	-128952	-1050320	-397136	-29336	-51024	-505632	-100968	940568	-420776	-353888	571280	-295776	261568	-615488	456800	438432	-776640	-64	344128	-880576	-383376	-145632
11.9897	8144	-109184	327536	-681384	-834192	98128	-125840	1176752	39008	24496	719504	-552736	-786208	-96136	753792	96160	-180128	-703480	-190200	20632	-537008	-446576	651656	-588104	619672	195584	-333136	-281128	-1036408	-308192	30424	28992	-585152	-109480	832656	-420304	-786624	720656	-364096	181984	-532800	581152	154944	-657856	87616	461120	-909552	-419152	-42080
11.9896	78672	255280	391904	-436648	-834768	-118368	114944	1018720	67312	122128	668336	-442304	-971464	-297240	615560	217648	-128352	-827760	-576752	192312	-433616	-256600	473336	-512528	652792	288376	-343576	-213080	-856088	-90376	146448	82896	-559536	-235488	617368	-342928	-1017280	1024480	-208832	138688	-366464	631904	87776	-446944	32672	567600	-894608	-410104	-158592
11.9895	66384	577024	328480	-89736	-789408	-399120	387792	840320	-17024	231040	475456	-257760	-986272	-483488	541096	225040	-31648	-1010136	-864840	222936	-107184	1392	283240	-258632	634552	273312	-306488	-76672	-672392	87288	206568	106544	-539184	-472600	368952	-232848	-996992	1321120	63200	89376	-126400	699776	237536	-270240	-89232	636896	-789264	-311480	-454368
11.9894	-49344	667520	269552	204456	-722512	-617272	527552	790784	-60592	210240	285568	-20256	-858144	-565296	578088	202768	44544	-1159224	-943160	79192	250208	135296	201400	53424	491544	177080	-290776	-82344	-585784	82456	152400	106912	-588496	-710304	108944	-194000	-801504	1339744	275008	-672	111808	851104	365664	-81248	-187808	773760	-642336	-168824	-697296
11.9893	-137584	511856	310800	306368	-731120	-657264	440416	886416	35504	53392	105904	161328	-710656	-548544	696816	219136	106368	-1220032	-824976	-116304	442224	88760	228528	257744	276952	32496	-317184	-219688	-557416	-67056	133104	51728	-665968	-868416	-131264	-301144	-474848	1032624	367264	-133504	230976	1012192	278368	212352	-183296	1022080	-536304	-29872	-688544
11.9891	-114192	237136	391120	205544	-875136	-522824	174416	990112	164576	-150464	-175568	171536	-573264	-515504	798128	176864	218592	-1197288	-662408	-224680	450864	-68560	245592	296528	67552	-122800	-308416	-266264	-487712	-221248	299840	-87968	-659936	-937256	-225584	-470432	-73952	674400	414240	-263168	178560	1017376	5856	565568	-54640	1236768	-498320	79360	-492976
11.989	-51840	1248	426496	42808	-1073472	-385080	-104496	942272	162784	-333280	-556176	37648	-401520	-509736	822464	-73968	386432	-1075624	-576120	-219528	394944	-260408	213016	198224	-111128	-211344	-219224	-85008	-347104	-294160	538008	-228944	-483648	-896344	-82952	-527536	268672	517776	486784	-305248	38912	814400	-283392	828512	148304	1247120	-509856	133584	-348928
11.9889	-44576	-126896	429840	-1680	-1176464	-386416	-240256	715552	34448	-442144	-832624	-102368	-233832	-479056	823528	-485040	522336	-825568	-505120	-156304	355936	-441720	221064	-12584	-233136	-176616	-130744	212312	-213416	-268056	580944	-204528	-182064	-695336	173536	-418872	461568	480512	563968	-189088	-52032	567040	-449568	902592	346256	1089792	-551584	151168	-343456
11.9888	-72608	-207904	427952	128168	-1140656	-418720	-214544	408704	-65728	-396624	-822464	-183552	-171176	-353696	891752	-797472	556032	-505312	-312528	-69800	314768	-586536	319928	-292408	-253320	-74008	-134368	441512	-168336	-133600	358328	31568	83312	-352488	308008	-259576	547104	320224	584288	72096	-51456	469952	-436288	805888	457664	954544	-589136	209368	-314608
11.9886	-60616	-331136	387280	317920	-1063760	-262072	-130448	104640	-30960	-189120	-583552	-259296	-201080	-148088	1001280	-826032	509152	-250816	-8080	54000	238464	-693824	431216	-498608	-179312	-17072	-192656	569536	-173488	80808	67448	296624	204464	-10192	240976	-165448	582048	12624	535744	359360	-27968	500576	-257856	629952	407008	907008	-567344	329736	-136288
11.9885	8984	-476064	314496	408512	-1026160	62304	-70400	-182880	97504	7536	-324832	-346064	-187888	44248	984600	-652080	426208	-121360	246320	219816	141344	-758872	470864	-443528	-74176	-29400	-222448	674712	-108536	259360	-105880	358416	225824	156984	86200	-141088	531712	-227344	463264	515072	-61632	474464	-13408	475584	177552	796800	-484288	404344	43600
11.9884	91080	-523376	312320	344888	-978656	280368	-21936	-410832	204448	-13968	-158416	-343920	-66296	133408	711640	-464048	314016	-37832	343872	368216	37712	-728144	447872	-84608	40520	-19744	-267048	758904	43328	282472	-178680	191408	214432	77464	-55488	-148104	392832	-250288	403008	452512	-177792	332640	132704	393472	-131888	489744	-435616	331584	-14000
11.9883	124600	-410384	415616	186560	-850000	252904	36960	-472240	216688	-228672	-37520	-183408	87056	87416	272496	-303712	202720	79232	322256	402088	-95136	-558440	386472	380728	195232	92656	-439504	718080	126688	167968	-236776	-21584	120144	-184976	-177280	-172032	302752	-123072	344192	210656	-357952	226592	80224	352800	-366208	83328	-521040	173008	-299216
11.9882	53872	-214304	470048	13000	-694288	168152	53824	-335152	158784	-394208	95472	27536	211720	-56792	-92104	-84864	172352	188216	228368	292248	-257760	-328976	253544	668688	366616	286664	-683184	504240	10760	62536	-253056	-116864	-122880	-509056	-239504	-187080	370240	7920	273888	-87584	-565120	282880	-93952	283776	-454224	-199472	-723632	76936	-551920
11.988	-131112	-59312	316816	-135184	-623264	239200	-22880	-124304	117872	-365824	209968	92480	354512	-193280	-252160	192496	220832	200440	25312	147488	-376336	-196944	45072	661216	470088	471320	-740736	230816	-205936	75760	-148808	-96096	-425056	-805768	-143592	-158704	472672	47040	233600	-320288	-769792	427744	-220736	148928	-443136	-265056	-924320	97912	-581808
11.9879	-346920	368	29504	-235304	-624464	381008	-130992	33920	134000	-267536	245616	-60480	532016	-199304	-299440	386512	194368	105104	-300488	119120	-361760	-218704	-131256	478600	495880	558328	-450712	66632	-309288	159952	33912	-56592	-612736	-1039488	99544	-128544	383776	-49200	288352	-424128	-977216	519072	-242752	-54144	-390256	-197488	-1013632	191744	-450464
11.9878	-472840	-19920	-185232	-248344	-576624	337464	-157232	175152	140080	-296912	181728	-308848	626832	-63304	-365472	384288	-1664	-53520	-639680	212752	-200528	-312016	-165136	310432	547464	508880	21128	52344	-258504	173064	139928	-59376	-637264	-1184976	310864	-199736	73504	-246464	438176	-406176	-1195200	524960	-255424	-321760	-298432	-97744	-956864	327928	-318416
11.9877	-481016	-87120	-274736	-132312	-460336	21200	-103088	389584	70112	-480800	21424	-462704	528824	50200	-429152	224416	-178272	-267768	-854008	270944	48080	-414024	-110176	224552	694712	354192	358016	70512	-211152	47752	85432	-85376	-584016	-1200648	336200	-377064	-254752	-396784	605632	-326080	-1356928	475840	-324864	-598880	-187136	-688	-787504	483680	-238064
11.9875	-453232	-155104	-359248	94808	-423104	-408256	-81344	612304	-4464	-702832	-223168	-422096	305368	-55840	-392816	15952	-49152	-541424	-914128	202896	316352	-553600	-143984	164472	883040	164048	445464	5272	-250840	-118904	-37064	-70928	-507712	-1083224	208304	-508680	-403328	-365664	727008	-262688	-1342592	354464	-366912	-729984	-135728	52352	-583888	572880	-158736
11.9874	-458424	-167648	-481120	304704	-570992	-728368	-130144	668288	38272	-868272	-489984	-225072	129176	-383400	-267264	-182240	338880	-794272	-877864	152232	549584	-722952	-342720	83832	1029744	-25312	429424	-109760	-268448	-163936	-68856	19328	-411520	-939232	55680	-462880	-341856	-203456	801952	-274688	-1122368	154080	-289760	-567808	-183184	2592	-428800	517992	-53488
11.9873	-486488	-110784	-519472	324264	-794144	-806696	-145728	507824	157648	-939984	-667616	8256	77184	-709808	-146912	-348928	571936	-887768	-784240	325240	697632	-813280	-567256	12344	1102968	-216688	449424	-140896	-190792	-50088	26256	119424	-376768	-930120	-63112	-297880	-164256	-62416	826304	-372320	-807104	-42176	-176256	-155872	-245872	-103840	-355824	377664	34592
11.9872	-511688	-36448	-391360	115952	-885856	-650840	-59568	250224	178256	-883808	-692880	154480	77824	-798248	-36600	-427824	363232	-771024	-638888	691648	742640	-768808	-624776	-15392	1056416	-370904	464672	-29616	-157096	84600	108960	89888	-534768	-1092640	-171824	-180616	-14944	38736	746464	-511808	-511936	-168096	-193760	282016	-216672	-98112	-349024	290016	46128
11.9871	-528272	1984	-177424	-139480	-775552	-418104	25296	-18528	59008	-690800	-620976	130768	23896	-591424	145976	-347952	-92928	-544376	-466640	982856	718208	-697168	-504128	-35960	812552	-405112	395048	141008	-318944	103504	6728	-116064	-853952	-1249928	-297952	-189984	-47328	199968	551136	-618624	-252736	-284736	-347072	559744	-104656	108784	-393824	305960	-35632
11.9869	-499376	7520	16784	-233760	-567584	-314592	-23648	-345808	-41488	-431648	-551104	-81408	-130424	-209360	382640	-121120	-409760	-349168	-307760	988552	649968	-718072	-372648	-118984	396968	-331240	308552	263176	-577160	39904	-291936	-345024	-1091072	-1168240	-443000	-275904	-324480	397616	355360	-641760	-38400	-450912	-463648	660736	3776	385376	-474032	375536	-162272
11.9868	-371584	1312	188704	-189144	-397552	-391504	-165184	-763024	-38336	-211280	-498032	-393520	-359888	157136	511336	123712	-501856	-228552	-173400	741688	497104	-781496	-326872	-271496	-16584	-302968	354600	322792	-693992	14176	-600440	-398864	-1035808	-801504	-575976	-364160	-730656	473408	291936	-604128	49408	-564000	-446400	646720	79008	548160	-517024	455024	-242192
11.9867	-184112	-34672	352880	-205608	-323568	-502928	-243328	-1159232	-70368	-79008	-389168	-599216	-593928	334120	418456	229696	-585152	-122832	-46304	398512	215504	-751056	-236264	-417632	-288600	-422896	560400	363216	-615896	38576	-713224	-290448	-725680	-334904	-623384	-409824	-1058016	412928	335200	-579584	-13248	-501504	-403744	538912	138288	599680	-438288	507216	-217808
11.9866	-68552	-130256	449920	-346848	-321568	-533512	-206176	-1375328	-250048	-20064	-192512	-502352	-754008	246488	161608	136528	-769024	22368	88888	62448	-133648	-610992	73136	-476992	-448128	-580600	798320	386128	-516056	27384	-617712	-234496	-367328	6152	-537728	-367712	-1190944	408480	330880	-594240	-77184	-368448	-465728	329248	130256	657312	-282720	441848	-139648
11.9864	-88008	-263088	433616	-443720	-322832	-560336	-138384	-1348688	-434880	3232	3904	-118976	-790896	-19632	-143120	-82576	-901664	178488	236112	-221440	-412016	-469392	516128	-438984	-558840	-610496	946192	358056	-530096	-22656	-493896	-364368	-123328	136144	-405136	-202176	-1154112	540480	211232	-573056	15104	-392320	-593248	27136	-32192	694192	-221728	205328	-127568
11.9863	-166392	-363312	356896	-379008	-289360	-680272	-94640	-1123376	-427008	40048	77024	310352	-685320	-283464	-433432	-297776	-849440	269752	373016	-409152	-552096	-382816	763512	-348104	-566752	-545856	993488	296760	-613088	-14008	-497408	-571648	-30912	107168	-388776	56008	-1020256	613488	89760	-426816	194752	-563680	-663776	-337088	-292768	544480	-336640	-88592	-230768
11.9862	-228424	-377168	290928	-299296	-300784	-788752	-36736	-802192	-274976	126864	16080	583456	-441648	-437736	-642104	-423360	-713664	265280	429448	-487240	-619280	-294184	610280	-238144	-410208	-551096	983864	280488	-686336	71136	-591984	-676320	-59632	13848	-512640	312744	-861952	471888	115360	-179840	244672	-595040	-650624	-683776	-434432	197888	-495376	-263360	-354960
11.9861	-304048	-311968	246224	-400360	-502336	-695128	49712	-526096	-179008	227216	-56704	749392	-138568	-506496	-670744	-447024	-671232	208320	340928	-506408	-712608	-148944	226504	-117912	-188424	-629608	937144	350944	-779048	128000	-630888	-649248	-172432	-55848	-598640	481168	-764288	292112	307488	44000	91968	-301568	-604160	-862880	-325216	-104608	-539936	-304920	-361520
11.986	-421032	-237552	243504	-622488	-890336	-403912	104544	-395392	-181248	252544	-28048	961680	43128	-529504	-536520	-395456	-742304	147208	158600	-516496	-854480	20336	-47696	-28192	-67160	-592944	860976	440184	-946336	118944	-557976	-583536	-346144	-41888	-491472	526816	-774240	348656	561312	162752	-123072	166080	-528256	-786976	-101424	-177312	-509088	-341024	-223120
11.9858	-504496	-244384	351072	-737728	-1218448	-120808	95840	-345712	-153568	192208	69840	1184272	-43288	-487728	-429776	-307024	-824608	70528	35472	-504168	-990672	144400	-87448	-62336	-69328	-362624	773512	413760	-1130648	149312	-460768	-523280	-564736	36960	-257168	466520	-835936	610800	738720	207808	-263232	568288	-403392	-603968	-14368	-142192	-546752	-414080	-49808
11.9857	-491712	-356400	550880	-677056	-1230704	5848	62944	-195824	-49728	150656	95760	1205504	-324032	-389888	-484032	-224016	-857376	-49472	44328	-443216	-1047312	183688	-52776	-268704	-101312	-129552	667424	188616	-1185672	266808	-440976	-424272	-785328	75112	-73608	364776	-858656	792992	718464	246912	-334784	870528	-288736	-575616	-139040	-221328	-655952	-445008	33232
11.9856	-457616	-472736	672656	-590992	-951584	17264	12448	105152	25136	188848	-31840	947264	-558480	-324392	-577048	-163152	-841728	-169112	74960	-360568	-968624	127632	-112888	-540048	-142024	-117352	496352	-172272	-1019040	333696	-507432	-257408	-923376	-6312	-10936	304040	-831872	735856	441152	300288	-392704	1133344	-271200	-716192	-318208	-378528	-705728	-428800	6080
11.9855	-498008	-453744	585856	-603008	-633632	27656	-117648	366608	-9920	210288	-237648	600880	-613384	-332768	-518184	-88800	-763776	-197672	-8416	-294232	-745440	-14736	-236200	-677640	-251096	-307424	247080	-467912	-685096	223968	-603680	-70688	-913920	-142952	-27952	298072	-784384	533584	-13152	358400	-443136	1253216	-327296	-722368	-368192	-358832	-663728	-480768	-48208
11.9853	-550008	-293952	374336	-671080	-453056	98288	-326960	385328	-126080	107168	-372416	396624	-577104	-313520	-361272	41808	-602976	-127776	-164520	-220504	-434336	-200328	-278848	-609792	-407416	-505872	-8280	-490784	-351704	27864	-663208	48992	-785120	-195232	-108496	248360	-665408	330624	-428544	416736	-488128	1038784	-350080	-390336	-259920	-64288	-650816	-644232	-39920
11.9852	-467248	-149200	199616	-713224	-390816	230328	-482160	212496	-266144	-47744	-360048	359424	-561768	-159448	-334592	202464	-394080	-73864	-230520	-84896	-125584	-367064	-173640	-495616	-492408	-596648	-188520	-190936	-166296	-82144	-611824	37600	-631328	-138576	-258856	51528	-402048	194656	-604576	453248	-557376	515072	-307520	46976	-109968	287136	-727632	-825112	47664
11.9851	-245064	-148128	82208	-727512	-391936	376312	-455456	86800	-370848	-84560	-234608	362928	-525376	70840	-480328	317152	-206432	-130960	-147360	107120	116656	-480024	27928	-550048	-445632	-607896	-312224	286392	-122784	-94704	-400384	-100112	-524864	-100024	-402768	-251720	-80832	171024	-513664	431488	-639552	-36480	-267424	179488	-68304	420032	-776528	-978952	158528
11.985	-40952	-237760	-38768	-743552	-466080	446216	-267536	151216	-347168	26896	-62496	320192	-379680	236272	-575200	362704	-75424	-244400	-17376	275888	266896	-535472	235920	-793712	-311992	-572760	-468352	725752	-80440	-119936	-95648	-273216	-487840	-167432	-424088	-499160	68960	264432	-298208	374976	-671040	-364736	-269248	-73632	-215872	293680	-674864	-1191976	216480
11.9848	25672	-275952	-128176	-759344	-581104	381856	-39168	339696	-163520	166656	117120	234528	-163816	322712	-456440	388096	5024	-287120	58544	338912	317248	-521104	382160	-1043328	-132200	-453424	-677400	979088	51248	-185416	127368	-370736	-507056	-252696	-324984	-585872	-73664	353136	-143584	374528	-644160	-443808	-276288	-404288	-502864	83328	-481984	-1486256	171040
11.9847	-11576	-217088	-128112	-765160	-612336	226880	123040	508368	37456	284592	276480	137328	4288	434240	-241656	412608	53952	-240416	87184	273032	289392	-418208	436144	-1135776	78504	-227672	-844800	993672	192960	-234056	158480	-385536	-510304	-227992	-226192	-557232	-387072	291344	-164800	451232	-653760	-375424	-260288	-514304	-769440	-33488	-364704	-1702120	17680
11.9846	-46264	-121536	-138032	-749304	-496432	64016	144272	571024	76288	469504	384064	61328	78048	585184	-136272	383088	105760	-223856	98464	124560	240576	-258864	415416	-1082896	227600	26200	-877880	794248	222136	-274616	69264	-434416	-379216	-125856	-194504	-508096	-670688	116016	-353600	471552	-771520	-242592	-232448	-388320	-876016	-10400	-402288	-1696424	-194464
11.9845	5312	-25312	-293920	-659992	-338800	-83136	-13152	519888	-18720	745680	440320	27936	84240	637184	-171520	277568	194976	-346200	59472	-19056	191696	-136544	370768	-990168	171200	180560	-796976	495840	162640	-373096	-12072	-609200	-92064	-78056	-181616	-457952	-848000	-960	-580480	300288	-923136	-113536	-185952	-185152	-825072	79360	-539728	-1540608	-375776
11.9844	181288	88112	-493136	-447776	-276656	-210112	-278368	414432	-56960	941408	495760	1552	42328	480968	-243800	174752	288320	-590800	-60680	-92688	70656	-122256	330120	-899456	-94944	181528	-686616	264616	140664	-525072	-77088	-843824	175600	-88384	-158688	-365320	-943904	-12272	-680736	13568	-944320	-70048	-107360	-45536	-716480	122608	-678000	-1401144	-449488
11.9842	439992	187360	-489968	-171600	-305536	-247632	-485600	360208	29152	872912	589120	-88640	-19880	184512	-293192	150688	273312	-859080	-203616	-117424	-189968	-190224	264272	-765208	-382648	101960	-573688	172384	176248	-683440	-184832	-979488	217216	-25464	-188960	-215200	-949728	-37392	-597888	-148032	-739200	-143904	-51808	-49120	-596144	63776	-728928	-1318760	-414784
11.9841	636344	173632	-294048	17208	-318112	-135736	-542208	428192	109600	590624	674848	-229088	-32288	-84592	-315056	168576	72416	-1066096	-273104	-179072	-514400	-261992	125512	-550128	-516560	69160	-417368	121208	140904	-871608	-295480	-932464	59664	130176	-299568	-43992	-812160	-127280	-439168	-49888	-370432	-278016	-101984	-209312	-422768	-44240	-622016	-1225776	-351312
11.984	626424	5504	-214592	29048	-250464	44936	-515136	588912	77152	332464	650064	-292976	34488	-220128	-282384	150016	-252992	-1167504	-250064	-315880	-744368	-311648	-89200	-294984	-507944	138888	-208208	-1320	-61368	-1098016	-310032	-751008	-63200	198632	-377480	96096	-533216	-173872	-358752	202656	-26496	-398400	-242816	-437920	-196512	-111440	-356752	-1100600	-350128
11.9839	419352	-225152	-412896	-84520	-120496	142440	-488880	766400	-31120	253792	467056	-196800	98960	-226800	-196408	100784	-552448	-1145184	-202880	-454936	-835952	-379760	-322608	-100040	-470648	244800	-3640	-127288	-370768	-1192128	-262152	-535648	-12048	61968	-286952	166888	-203712	-114160	-400608	417152	96000	-474368	-378208	-606080	-27344	-131376	-58784	-977240	-438192
11.9837	163576	-391376	-653792	-217200	11024	132592	-442048	920768	-169536	293024	197856	-23440	67440	-165336	-162888	72464	-709472	-1013184	-196840	-499912	-872256	-474552	-487920	-58648	-454528	279856	157576	-86584	-652832	-940048	-300408	-352864	116176	-118768	-42672	169576	72384	-52672	-480352	513088	-65472	-491904	-476512	-685760	-8096	-171792	87904	-854040	-564080
11.9836	-10032	-466144	-657760	-306760	47248	132024	-354592	1018384	-369088	306480	-33440	78272	-48000	-90016	-280152	46240	-694336	-821536	-239784	-463752	-864016	-520856	-509728	-193456	-434896	216376	308872	123344	-820880	-412040	-440040	-206304	173168	-102584	210464	165576	254496	-92880	-495744	533056	-379392	-455456	-585344	-758080	-75888	-238480	6416	-714280	-647264
11.9835	-61440	-520480	-496416	-338280	-98688	205952	-318144	986752	-613824	252000	-178112	57296	-181040	-19392	-468200	-30752	-552512	-627136	-311968	-458416	-696384	-465664	-365896	-433152	-397080	125264	471616	282928	-862376	46192	-491992	-52736	137984	87928	351616	229096	361248	-191200	-416064	536000	-629248	-453696	-694080	-862816	-88144	-234752	-191344	-611472	-646032
11.9834	6576	-615872	-433616	-328424	-373328	282528	-400672	813360	-765760	198912	-304896	-40128	-302864	48736	-533216	-113168	-386208	-468440	-397928	-534552	-358704	-396984	-121944	-655648	-348424	85496	570128	219856	-826744	216072	-320200	134464	46576	195984	345424	343304	409056	-272272	-275072	543552	-699712	-612768	-715232	-927872	-22736	-106032	-305072	-629824	-588288
11.9833	149992	-735312	-521776	-337304	-567280	286216	-493872	648800	-694704	213248	-503136	-161504	-379704	92808	-409104	-81536	-291104	-370504	-467016	-571144	-83856	-456776	85024	-768304	-280936	106640	512216	24712	-807288	221072	-38856	296736	-115856	88512	188848	394728	371072	-358416	-121024	549600	-644288	-902208	-631680	-874304	-15136	41904	-227056	-760968	-526928
11.9831	238048	-804672	-589152	-432064	-532992	246832	-455248	667408	-402144	300048	-753568	-258064	-339104	68528	-229960	90176	-263424	-343496	-461632	-381040	-110048	-613872	135056	-752096	-183232	142648	333624	-84896	-862008	259296	143560	331216	-345824	-84368	-98464	325384	217344	-478640	10752	530496	-587520	-1081312	-527424	-707072	-170688	43712	-30000	-888496	-462800
11.983	135024	-755328	-549152	-602416	-360352	226360	-336208	824704	8128	443792	-924368	-276000	-200904	-17624	-144080	294256	-232416	-363416	-355344	54536	-373888	-626312	25624	-647632	-68424	144752	169888	-36744	-938008	306888	164952	231136	-543408	-120768	-416504	239840	288	-561856	92832	468256	-606272	-954912	-433536	-482368	-404992	-131792	112016	-895560	-349344
11.9829	-135528	-580592	-491824	-752112	-231072	218704	-301648	895792	377744	629024	-914752	-233984	-150448	-80104	-149168	433488	-224928	-387208	-220016	500568	-581200	-310560	-117984	-528648	44648	82280	76448	58800	-937632	227848	89184	121488	-613968	-6992	-601424	277744	-137056	-534048	99136	390528	-695936	-622112	-286816	-276864	-520960	-344912	86064	-756872	-198912
11.9828	-406040	-359072	-489232	-796112	-168816	172872	-370000	775280	512944	791424	-780704	-244976	-330984	-53128	-142728	507696	-387840	-402920	-181264	684040	-547616	214064	-151760	-480864	147624	-53520	-23768	96472	-848112	38072	-46304	99008	-582256	140392	-554024	410648	-79456	-433200	32800	351392	-793984	-346400	-99328	-208736	-413104	-436112	-73120	-552952	-128864
11.9826	-568000	-212896	-516320	-735848	-80704	63400	-411536	585824	320976	819840	-674816	-359680	-625832	23464	-55720	534752	-747360	-427560	-277952	595640	-341536	644416	-42688	-554528	215944	-220808	-174720	87568	-724128	-113016	-224520	99920	-515568	242528	-328304	465408	149312	-326832	-32576	346240	-834624	-219392	-15360	-371264	-151696	-378672	-248064	-420216	-227584
11.9825	-653856	-209136	-582672	-633728	1504	-94928	-382480	439360	-24448	682176	-655520	-458512	-796376	82536	107352	492224	-1055648	-438312	-409392	495752	-116176	813048	118736	-710136	210216	-309144	-275584	81880	-569880	-154496	-364968	2144	-406016	269792	-70408	345592	419040	-202912	9856	298528	-823744	-94976	-105440	-682336	104032	-280624	-358896	-442048	-405888
11.9824	-693952	-293440	-760784	-545800	-84224	-261416	-376816	263648	-212144	514928	-602384	-425488	-776128	145672	301016	385696	-1041472	-362528	-469312	584640	52464	777648	233416	-840320	132080	-211840	-226872	76024	-360128	-137104	-398696	-195024	-230336	184880	107840	122552	612832	-45088	164544	176832	-848640	150432	-238240	-895904	213152	-248704	-394400	-561448	-478944
11.9823	-631432	-341216	-1031616	-475032	-370352	-382776	-439328	-13136	-156880	492208	-355904	-356640	-669568	268152	463816	281168	-758880	-185928	-490696	760504	139488	625680	282512	-872040	29656	33520	-110080	45112	-168512	-101312	-397328	-384112	-61872	-3328	185056	-113200	690688	74464	267200	78016	-952704	442848	-266912	-847520	93360	-251680	-356080	-651888	-393520
11.9822	-455368	-283056	-1243520	-362864	-670160	-427136	-500976	-246592	-84768	605136	85680	-418336	-527136	400960	548440	207024	-508672	-25040	-580552	794616	119920	357504	278640	-827032	-84280	205240	-89304	13504	-125648	-28920	-491032	-500144	-1344	-181952	200880	-370608	685952	97168	145184	132032	-1017280	634240	-224512	-631136	-242880	-139168	-242672	-684128	-270720
11.982	-302352	-161216	-1288320	-152088	-820800	-403288	-521920	-227184	-185136	665376	553888	-527744	-323816	421360	563328	100512	-439360	-18568	-737424	666760	17376	14096	189616	-760376	-264296	81752	-161024	40992	-221288	89352	-667072	-559488	-27312	-241792	210776	-658784	692480	96096	-153184	355264	-867200	670304	-218112	-466496	-645632	171216	-102192	-732856	-206416
11.9819	-315136	-52384	-1214256	103016	-871056	-319976	-529664	10928	-352784	545872	883664	-387440	-129000	300384	556136	-83120	-432608	-162496	-841440	580424	-75360	-235632	-1056	-667504	-538064	-303624	-148496	148752	-290288	237288	-774272	-575280	-27600	-210784	258256	-870856	803808	163072	-387616	659808	-519168	563904	-243744	-441824	-897424	552208	-26160	-793984	-139776
11.9818	-464424	28720	-1113920	230664	-934512	-169632	-483296	208816	-395456	318288	1046528	108128	-72568	141296	533744	-279840	-405824	-322592	-833056	666328	-96864	-268816	-186584	-492168	-828112	-660040	24352	290848	-241424	410456	-734736	-541984	31680	-177552	351928	-884336	984416	239712	-411520	973984	-231296	307136	-244832	-456128	-909328	780560	-41824	-729000	35168
11.9817	-601848	101920	-996736	111880	-987120	-10712	-279376	209664	-326928	113760	1101408	681696	-121200	54488	436544	-412768	-496096	-402808	-779760	828784	-92864	-194200	-219952	-220688	-1018152	-748768	191120	400656	-163744	591576	-638976	-497760	66752	-118864	449480	-740568	1034720	201392	-329696	1267648	-236800	-87200	-256640	-375168	-811456	785648	-62960	-481216	328832
11.9815	-640816	116144	-831472	-170040	-945504	-1968	35248	113360	-276432	-34432	1074544	991888	-97248	95048	223696	-519248	-819616	-425704	-721680	915128	-128976	-223984	-134584	68456	-1060464	-639672	161112	442640	-153640	713552	-607504	-502352	7552	61968	472448	-620488	781696	70176	-317152	1468992	-477760	-506944	-340448	-177824	-778032	698752	-14640	-234112	680032
11.9814	-606472	-46368	-635872	-411728	-858736	-241328	214736	73680	-229600	-129216	942592	1011456	37224	309592	-48800	-689360	-1223168	-442216	-579640	891232	-159936	-380248	-144552	261792	-973040	-583192	-14032	406056	-182688	725872	-652280	-548448	-108160	327368	358480	-643744	298752	-1056	-383520	1466432	-672768	-793216	-444256	34208	-805920	646320	32176	-221104	1015424
11.9813	-552896	-420240	-459184	-485376	-860976	-603008	79856	84704	-70768	-102176	714976	969856	118528	697232	-272400	-910832	-1442624	-451960	-307088	785864	-62064	-457944	-339808	302344	-776520	-685960	-107360	267008	-210832	674680	-710432	-586144	-173760	494704	120344	-765416	-149728	50624	-404768	1243680	-620224	-868992	-482272	129504	-768992	603840	-58176	-438872	1219344
11.9812	-510376	-867664	-325280	-388352	-956784	-860936	-269584	53024	170640	96864	474656	1017856	67688	1087152	-387880	-1065168	-1410400	-448808	-23824	595080	192368	-303672	-510896	219312	-498808	-834760	-10520	-3224	-279928	645864	-745424	-633072	-88032	495560	-143280	-867224	-381376	126448	-310368	943456	-375744	-784800	-497184	70400	-658960	502672	-280944	-672384	1166032
11.9811	-483688	-1193088	-242288	-158616	-1000112	-957232	-579968	-14016	319312	360016	320128	1092336	30936	1203336	-411528	-1065600	-1256672	-466152	124656	343736	452016	-24968	-424360	85880	-218032	-913504	153240	-372048	-386272	659336	-775368	-754336	185184	502576	-317632	-880000	-433184	128000	-136704	732960	-149120	-673376	-585984	-35072	-620848	367728	-476112	-758536	892160
11.9809	-439984	-1304064	-228240	146880	-909760	-1008344	-684368	-8192	302720	509200	292720	1078112	123480	947024	-379944	-922096	-1085408	-521896	162248	143296	527008	138048	-182928	-34352	-36928	-936704	213672	-714584	-392320	688680	-837376	-921648	556480	674336	-370672	-812416	-435360	77200	43520	639104	-98624	-681984	-703648	-47712	-715152	252272	-551568	-702360	633296
11.9808	-329360	-1205744	-288384	417128	-782928	-1053336	-568160	115664	236960	506512	365664	973920	215304	529568	-310792	-682880	-911040	-580464	203728	71512	398992	85320	-116600	-108296	-11032	-934288	152728	-888152	-200344	736584	-939520	-1009088	828256	874384	-367992	-722368	-458144	48128	137632	571648	-242752	-880064	-705152	21632	-790944	117568	-609424	-569384	552240
11.9807	-163768	-911664	-395008	545064	-734688	-976168	-321184	269920	240384	458400	474336	876240	125328	249784	-217800	-403600	-765472	-623080	246664	53088	234448	-65016	-334784	-134088	-127168	-856680	78440	-839600	77376	798056	-1024664	-969840	859968	816712	-373488	-671440	-514048	75280	43104	479808	-505536	-1163680	-567840	20160	-684208	-103104	-764736	-407288	513984
11.9806	-25592	-484352	-510368	521880	-714208	-729184	-109248	349776	300944	424784	544144	869376	-98568	214440	-130752	-185776	-694272	-684312	200048	-36192	165344	-138784	-587320	-144952	-328200	-681312	64872	-620504	243624	796448	-995888	-911840	715360	463192	-365456	-663792	-614720	163504	-213344	414880	-785024	-1290944	-415840	-119744	-435072	-365856	-930656	-284856	285552
11.9804	50752	-131568	-601216	399136	-573984	-460928	-87344	360160	369728	354272	520240	953872	-247312	335232	-81296	-144432	-643520	-746032	90584	-193336	111360	-82160	-613720	-197696	-529448	-502720	79264	-313768	234944	676472	-816320	-937280	573680	93184	-292800	-636384	-754752	312944	-378400	431328	-990208	-1088736	-319392	-260512	-204352	-556944	-923568	-285368	-107472
11.9803	132768	-92960	-628256	202168	-289216	-321288	-245744	382608	465808	221472	402784	1048992	-214736	492784	-73128	-271440	-499776	-677256	71832	-316736	-106752	20504	-449024	-323688	-650232	-420824	52408	15832	113760	536704	-571344	-993968	512496	-63872	-187136	-553520	-877664	492608	-187008	488864	-1069952	-622208	-224928	-256928	-63872	-645984	-744496	-414136	-408608
11.9802	247632	-370144	-567936	-13048	-12784	-276280	-411648	440064	620624	101376	250192	1056576	-59944	596912	-72048	-381968	-265984	-404696	209896	-371104	-492560	55168	-292296	-488096	-679472	-422416	-20232	310688	-59624	536976	-397832	-956128	473200	-96832	-144008	-482424	-906208	633984	295136	491968	-1036416	-125760	-105280	-188160	9616	-683328	-590016	-576784	-484432
11.9801	260920	-686704	-451856	-81152	111040	-228168	-462640	457600	796208	56960	137232	939056	124696	569704	-34760	-271984	-78752	-93936	396664	-411864	-806656	-14048	-221320	-625600	-681120	-457432	-56840	521512	-221872	672008	-369440	-783008	428144	-213288	-186528	-503968	-799264	680416	696352	404224	-938816	206528	-30720	-254400	4432	-657984	-558240	-668200	-448320
11.98	19552	-791728	-334736	123552	114448	-189304	-449152	386368	925216	44480	117088	733664	273336	409936	39920	70400	-30912	-2312	497320	-456808	-810864	-124232	-163800	-715184	-691472	-539664	36592	642272	-266352	770512	-469760	-526240	447968	-413072	-227776	-575992	-581408	628896	769056	290816	-805760	329248	-40064	-476960	-114080	-484464	-515936	-633288	-412688
11.9798	-411688	-708912	-216176	468400	123568	-189128	-452800	313024	987600	-17088	215232	497216	313760	248920	93224	447888	-99680	-148976	460000	-439264	-511264	-188136	-47480	-777088	-658568	-664544	262848	706032	-163008	742368	-623808	-241152	558208	-521448	-203488	-583088	-340608	532704	660640	250848	-647168	299232	-66144	-658336	-287760	-150336	-351040	-454288	-323488
11.9797	-774536	-609504	-50336	662304	148992	-115480	-449856	360224	997232	-146384	411424	271888	198600	221160	61232	641792	-273984	-294504	270216	-305512	-107968	-193768	151608	-789376	-553328	-711616	503992	728208	-64384	689464	-715720	24384	647696	-470168	-165536	-509232	-176256	479376	666432	327200	-522944	204000	-52704	-664352	-402176	232816	-202928	-162552	-121536
11.9796	-885264	-540944	155760	594088	60208	156168	-412800	477520	944176	-304880	600032	102592	-25152	278736	-51152	585856	-602240	-292632	-53704	-83416	232480	-219000	434568	-674048	-490768	-568304	615768	690360	-147704	714736	-647280	194480	608096	-361432	-184544	-444336	-106496	519776	838080	480640	-537792	123456	-48512	-599904	-442064	552848	-271504	124128	100096
11.9795	-790440	-404944	316960	418848	-209200	511544	-430480	434480	800800	-447984	619040	24480	-239568	231760	-177208	368256	-1034720	-288848	-380784	158512	474256	-327720	720656	-413160	-623960	-308872	560408	597664	-387056	744696	-452808	212128	492144	-265960	-230224	-415344	-53472	578032	978368	630112	-701888	87168	-126400	-625088	-490848	765200	-484192	253448	214208
11.9793	-655872	-150112	365152	299088	-532960	671264	-589456	87136	582080	-548080	388832	4992	-337992	-18976	-272168	126272	-1349664	-456416	-529352	353216	623472	-466056	820704	-127928	-917064	-119064	426768	508664	-609400	629048	-294848	123008	438800	-138320	-239600	-350456	29984	495824	950784	705248	-855616	49120	-286336	-704544	-568096	810416	-558480	166032	218496
11.9792	-597424	138400	312240	243192	-743312	547224	-805120	-418416	367344	-615792	13376	-43440	-265856	-373480	-352168	-26656	-1367072	-677672	-474840	424312	655872	-503864	617992	27256	-1141400	-64040	311048	475776	-730352	330576	-265376	47072	476528	27808	-255568	-247920	69056	237712	825664	671424	-832896	-56192	-487072	-659328	-586704	603104	-391136	-60832	171888
11.9791	-642736	333248	193440	234712	-831728	364640	-903600	-795792	242048	-698336	-319104	-150992	-49280	-663520	-433504	-22640	-1170016	-664888	-378352	306008	567264	-384608	260384	28744	-1138056	-56944	209648	486768	-789456	-62296	-260408	53360	487120	120056	-379368	-226280	-15520	-14384	715264	533952	-669952	-226080	-696160	-425216	-493344	196064	-191056	-300816	75168
11.979	-766720	364368	10944	307960	-888240	362048	-833456	-924688	213216	-790928	-538400	-241056	171160	-805464	-478520	124976	-996832	-339480	-357696	17688	429744	-187912	36088	-18536	-988984	-49744	59360	493904	-783568	-430336	-155216	99392	360192	62144	-591096	-324328	-151680	-72656	611648	338944	-536384	-387008	-855008	-144608	-339472	-155136	-171872	-472840	-70032
11.9789	-904936	246080	-221184	395968	-901104	501984	-684144	-910848	192960	-765840	-731600	-233904	215536	-802304	-443520	287984	-956000	76520	-360904	-309456	344464	-23424	44984	-29216	-870000	-115472	-140704	470864	-632168	-647368	-30176	101568	126048	-70944	-735288	-399192	-201984	14096	452416	160704	-475328	-479680	-867584	11744	-182240	-230784	-281712	-560424	-170160
11.9787	-971296	86336	-425648	296816	-775856	578768	-532976	-878560	86208	-498288	-969024	-141232	46928	-684168	-348512	292240	-962720	336256	-322600	-512456	354848	87248	107992	-18456	-824112	-299088	-297680	413776	-334472	-598008	-71688	38528	-64016	-174240	-715120	-347664	-175264	64336	257248	58816	-365376	-512576	-697312	33024	-27280	-106448	-337520	-595192	-142000
11.9786	-908000	44720	-516304	-58464	-550112	510288	-392336	-838016	-105632	-74384	-1173344	-8256	-174624	-506160	-244912	83040	-930624	390864	-289072	-512120	436800	184048	26088	-43496	-770208	-493840	-322872	323032	-35600	-296512	-280128	-27776	-54480	-248528	-599464	-295528	-201408	60048	114144	32064	-161280	-525888	-445184	37504	82256	-52928	-293152	-625832	-56640
11.9785	-716336	188448	-497504	-440936	-414064	381024	-290320	-770416	-292272	249120	-1218464	161808	-274416	-355208	-128904	-195904	-887648	329584	-291168	-369192	560464	274584	-176104	-132136	-671040	-540632	-226568	224960	108688	53280	-439504	-28768	197664	-334984	-490224	-400056	-298208	157680	61952	23840	4672	-529824	-279456	102464	28336	-203056	-239328	-656736	-52032
11.9784	-448360	396608	-478688	-575008	-460208	240512	-282720	-708832	-402448	338512	-1100928	336112	-236696	-298192	52104	-341408	-874496	238160	-242688	-241064	719296	333568	-303760	-277800	-571896	-406952	-101368	180552	65984	236688	-394952	20064	573984	-414896	-378672	-569776	-336352	397680	57120	-22240	45184	-498656	-296576	178368	-244368	-445552	-220480	-619160	-128624
11.9782	-196592	486400	-585984	-451608	-568496	29408	-361536	-670800	-445392	318800	-935872	371184	-155792	-335152	302152	-308144	-842848	161192	-96736	-251488	879616	363480	-202768	-452296	-485008	-217544	-35512	219848	-79568	252608	-224904	28816	871664	-465280	-208048	-591120	-274688	598432	55776	-125792	74304	-423104	-458432	173376	-606240	-644384	-197280	-452904	-165200
11.9781	-70528	425392	-848336	-262616	-626752	-244992	-430112	-606080	-458880	352608	-807856	142272	-108512	-429392	542824	-238768	-728032	97720	24560	-366760	938256	374480	122744	-616008	-353520	-126008	-49344	281480	-205448	255856	-110408	-41552	973552	-518936	-3656	-478648	-245760	611872	77664	-289216	203456	-353312	-635104	82048	-821872	-808992	-161808	-214088	-144336
11.978	-123208	344384	-1143760	-135392	-711072	-402640	-396832	-478496	-446672	406432	-703856	-250592	-139088	-557704	696760	-265744	-561248	-16928	7376	-421696	796064	319296	525344	-755056	-167968	-184128	-84304	269736	-236912	292192	-153232	-92960	934512	-567120	154944	-459000	-319072	519408	165056	-515072	319552	-358432	-706720	-7296	-731984	-984960	-163440	-43848	-221296
11.9779	-292832	362000	-1268944	-82328	-911728	-295704	-259600	-322032	-391888	345216	-592752	-539168	-266744	-700360	759872	-338592	-441536	-244864	-54400	-302600	494960	144752	798400	-895032	-31064	-328440	-41688	174504	-220280	222056	-349768	7600	864656	-497920	253160	-592536	-352448	464944	302496	-771808	244992	-423968	-664704	-33408	-354640	-1106208	-214176	-17872	-495792
11.9778	-457136	488096	-1109984	-114336	-1109120	-68712	-102608	-155712	-291040	164160	-492000	-588512	-413880	-805696	766560	-296080	-417408	-527408	-6392	-81752	225904	-80520	813008	-1023960	-39136	-470032	123792	93744	-287736	-57112	-621088	241344	757856	-255240	343856	-655480	-216608	428160	406912	-969248	22656	-430848	-614176	-41280	126576	-1074960	-262528	-72464	-808720
11.9776	-542408	682832	-753408	-221448	-1106272	-59680	-37904	66768	-156400	-14576	-425824	-533712	-417832	-806728	727080	-87216	-434240	-718480	106104	64048	142288	-190168	634608	-1025608	-141160	-571032	316632	127280	-493400	-425520	-822512	427024	513888	22560	451296	-492304	-22848	303344	401024	-1020608	-149760	-300032	-636768	-97984	458784	-923952	-275712	-93848	-881328
11.9775	-540288	895824	-398912	-286352	-915984	-400480	-116560	336912	-32320	-133520	-373152	-561216	-218616	-675664	635504	140864	-380768	-767904	118616	38544	191648	-112800	474104	-777696	-181752	-619000	350168	275416	-732544	-654008	-832560	423280	132608	159920	552624	-279896	49056	114864	285952	-927808	-208448	-134112	-667648	-164096	490384	-779136	-276912	-44512	-640576
11.9774	-444512	1032288	-174000	-185632	-736672	-823176	-250464	506448	-23456	-250928	-301952	-659184	43368	-449184	506080	197808	-168448	-776360	42720	-111112	190592	44712	489424	-327128	-79760	-569696	139832	446560	-883880	-645432	-689976	279072	-208688	172144	640720	-288344	48352	2544	139840	-760032	-243200	-121440	-573312	-142176	299232	-686496	-288064	10904	-302400
11.9773	-255984	990832	-75440	30392	-682368	-940640	-256672	442096	-230512	-400016	-225680	-680304	216048	-212928	358448	57888	189248	-829160	77128	-280496	44384	154552	664744	108568	77448	-390704	-177808	538704	-950736	-502648	-561912	149024	-335024	193192	721112	-516944	174272	29984	54912	-549440	-271104	-288864	-337152	-70816	106400	-586992	-294208	-20800	-94992
11.9771	-58912	776528	-55408	185792	-715584	-656176	-42848	218480	-612384	-512112	-185472	-579056	329544	-69208	186808	-126656	537504	-887568	312272	-398008	-176768	220552	889320	332032	122840	-155544	-379720	507792	-969512	-396968	-543200	118368	-281712	240352	747736	-735376	442496	139280	73504	-267840	-223616	-455584	-85792	-157920	44400	-457968	-279632	-165992	12400
11.977	1280	496928	-71104	191952	-819552	-218176	264976	34368	-978976	-514896	-190496	-461536	488000	-79704	-11744	-211120	662208	-911424	597088	-448840	-361024	305592	1080400	300176	-28224	1440	-392248	384712	-881088	-422696	-578488	158592	-246384	217488	652040	-804824	637600	286048	166368	75776	-166528	-473760	71616	-523296	63936	-364064	-260960	-343800	211200
11.9769	-126688	217264	-53024	100128	-1022800	77920	431968	-39472	-1178752	-432176	-210768	-418480	675120	-194096	-186480	-205824	481888	-971456	739648	-465440	-462672	391024	1188264	83552	-301120	52048	-324848	244880	-644696	-546104	-609152	206096	-341280	107112	459976	-792176	615488	498656	264448	379168	-287360	-405952	143872	-974848	59008	-342368	-282464	-431896	534256
11.9768	-317600	-94128	62272	-29880	-1221200	139768	347824	-110016	-1228512	-347792	-220432	-426480	823608	-256040	-250088	-214064	148480	-1128016	704464	-487728	-483088	405632	1159584	-203744	-527016	102312	-288608	149792	-404592	-631664	-676352	225040	-460976	-22024	300816	-795584	469248	781584	328672	534848	-581824	-383744	185248	-1176448	-15984	-345344	-404320	-393160	782688
11.9767	-399248	-439232	224288	-186248	-1188304	50592	127168	-267248	-1196368	-310352	-214096	-436560	981864	-139576	-152272	-271200	-100672	-1286176	571880	-500656	-441856	337888	984256	-420032	-587776	210936	-284600	98736	-358152	-528640	-811488	212976	-419088	-171392	259192	-800992	340128	1052480	396384	528384	-771584	-389280	213248	-1030816	-166224	-347616	-665200	-314584	805600
11.9765	-336608	-702960	281648	-342136	-862672	-90336	-1152	-464256	-1044592	-298432	-178032	-458432	1212112	116592	81944	-314320	-187872	-1303720	423736	-443600	-397296	221408	754184	-468248	-514664	284152	-289768	32720	-485512	-196272	-925768	186912	-169232	-377936	283256	-725408	233440	1220528	533120	403072	-660480	-301056	222656	-761152	-371392	-405600	-1003312	-293600	703536
11.9764	-238680	-765344	157408	-460000	-465104	-246576	109008	-613008	-705376	-255488	-78400	-501632	1379072	360976	376032	-303056	-232768	-1192048	317048	-322064	-411456	57976	603000	-419680	-445776	223160	-334912	-103560	-586208	230008	-896200	155408	148960	-528240	287304	-515856	127424	1280896	728128	181856	-389440	-111104	200000	-591040	-539744	-528064	-1242416	-321472	642880
11.9763	-202608	-650544	-53824	-563288	-213792	-411680	386928	-689904	-259072	-147552	98816	-505568	1265736	517712	641416	-291216	-343264	-1081808	273480	-256160	-458336	-136320	583304	-473120	-477824	79088	-424320	-290648	-571704	524000	-699216	96784	361488	-433264	285392	-209312	130720	1299088	878784	-101248	-194176	28128	104448	-499936	-569840	-575328	-1233632	-325240	584576
11.9762	-209176	-502880	-202464	-698560	-50944	-547008	580528	-707216	104080	-5632	309776	-406048	896328	654272	811056	-347008	-453696	-1022744	251256	-345792	-443920	-250824	636520	-713152	-568864	-33120	-468976	-430528	-540936	545280	-396760	-2544	412304	-141784	354592	41904	370464	1324512	909344	-331744	-75200	-21120	-72864	-383872	-520048	-406464	-1014272	-292240	370176
11.976	-181320	-441632	-222048	-827728	214240	-568856	483040	-671056	297936	83760	475920	-242544	525928	835168	869680	-464048	-423328	-947632	199936	-532176	-351088	-181512	668864	-977784	-604216	-93936	-404056	-442232	-562312	332976	-57400	-91504	363200	33040	502512	47592	763712	1340128	858528	-381152	97856	-234496	-207776	-306080	-595408	-86336	-768672	-289336	23920
11.9759	-98592	-474400	-118272	-863880	584128	-424536	157520	-611280	393920	46624	546928	-135264	279336	987168	845408	-595440	-240128	-815144	153744	-680464	-279472	-6880	624840	-1036944	-549336	-149592	-319952	-368384	-574888	30064	244936	-104288	282656	-104536	648280	-215784	1044992	1293664	797152	-251136	283392	-445600	-116512	-405088	-881424	171104	-635568	-370576	-228112
11.9758	-14840	-523728	70320	-813952	841600	-189312	-126912	-576736	449296	-107056	527776	-165504	19336	978696	751072	-721872	-49408	-652024	181608	-758568	-298864	72048	508872	-839208	-503288	-193256	-363512	-340928	-547248	-260960	422368	-82624	170896	-404648	724704	-503168	1048704	1174688	711040	-66912	310976	-463488	211680	-612384	-1203344	253072	-611504	-520448	-254608
11.9757	23920	-516160	223008	-773824	806848	-21456	-214032	-559856	408960	-270240	446592	-321472	-359664	784544	564072	-826608	7264	-453480	241912	-820464	-351840	-8736	373720	-516200	-579608	-183288	-526224	-405416	-552240	-527904	440336	-158640	-5328	-625864	728368	-522424	874688	1046128	556800	88736	187584	-210432	555904	-660256	-1347040	235840	-629616	-679520	-154688
11.9756	33736	-475120	156512	-770088	512464	37232	-224064	-497184	229024	-298752	321184	-536112	-726032	497816	308960	-850528	-80992	-185448	200464	-834600	-354096	-99544	272136	-221256	-748608	-121032	-633400	-433296	-611704	-769160	351680	-365728	-228128	-730568	664984	-265008	736288	966528	402528	251712	124288	183200	701664	-403872	-1307728	233472	-650320	-780032	-43872
11.9754	44600	-526912	-172400	-720720	137808	151416	-342976	-379184	-1744	-123104	170176	-714992	-923040	219944	122296	-752880	-225376	83672	15928	-670512	-300288	-59200	192464	-57248	-832360	-9016	-548288	-286512	-619168	-913104	211768	-549968	-404288	-777328	519856	-9720	718368	888304	385952	458464	216192	453536	643712	3712	-1203328	282256	-666928	-774656	124016
11.9753	33936	-759392	-533968	-581616	-149024	482432	-560576	-280544	-137696	155216	30144	-749904	-1006824	21784	144032	-598320	-332256	190944	-206056	-288240	-206016	64640	71448	-94024	-679648	197392	-300520	-30464	-497968	-863496	16376	-545296	-440352	-685584	313576	17536	744960	699728	509728	642528	290496	448416	490304	301568	-1055648	393856	-706240	-682528	414528
11.9752	-42184	-1071600	-625136	-425056	-297824	929360	-727024	-239824	-120720	310240	-74880	-602784	-1115920	-30056	333168	-506144	-350144	78760	-373192	172632	-39616	140384	-96688	-324480	-338336	476208	-9424	133984	-314736	-622744	-220288	-371616	-340896	-325808	125608	-122888	737632	399280	597632	713280	156160	269184	293248	365760	-822704	591904	-844256	-589400	717584
11.9751	-161600	-1243360	-394224	-326672	-386928	1206032	-776208	-194176	-2576	208144	-173168	-397872	-1236032	70032	478128	-512720	-278048	-124064	-497624	537952	202912	128496	-210328	-611080	-30080	647456	223856	147744	-171856	-323624	-395792	-179424	-215792	218864	9440	-221584	713952	164944	513152	678816	-138368	107456	85120	221632	-578320	833856	-1128656	-551032	825104
11.9749	-240008	-1178064	-69552	-267840	-514912	1172464	-745072	-90432	128528	-30304	-311120	-334976	-1258960	190624	435840	-546912	-165600	-283464	-581512	741112	435760	63872	-183920	-780112	49648	547152	328632	158480	-105544	-112104	-416888	-58304	-174944	671752	-77256	-169680	714720	185792	326464	623712	-397824	9728	-28096	-55840	-476592	1001008	-1435856	-521088	650304
11.9748	-235696	-991936	117360	-212312	-654800	963248	-630448	22880	206896	-165616	-468560	-450992	-1176256	170936	296672	-538800	-79872	-412392	-550448	787424	584800	-51152	-95760	-783208	-114224	257072	277352	262680	-142648	-25824	-334048	7664	-219872	843208	-197888	2728	704288	455456	194720	605504	-528640	-90336	24256	-362848	-545104	1044512	-1493200	-428792	294832
11.9747	-189816	-823408	130880	-208816	-673056	771984	-403072	85424	225168	-128736	-552160	-542720	-1045712	24944	253504	-490624	-46304	-563112	-395520	688536	677728	-223280	-135064	-701552	-394832	17584	153592	341336	-321416	-8784	-304144	48176	-256528	772280	-315584	239072	595968	787184	166112	633344	-584960	-176704	131744	-588608	-656912	1059792	-1139408	-288264	-37712
11.9746	-135096	-651216	64528	-342008	-533856	647000	-160720	122912	246864	-60176	-506240	-408336	-843712	-85448	353416	-443424	-43168	-676488	-268800	499904	746416	-381872	-395288	-603080	-654312	-60944	133304	271376	-581096	-4632	-434960	81168	-213856	605104	-321792	491352	356640	1004928	190944	708672	-633280	-153088	121632	-720832	-708672	1140096	-535008	-154536	-142048
11.9745	-32456	-382704	3264	-606288	-396496	547160	-92624	161680	337504	-50976	-399616	-110096	-538896	-107792	453296	-438720	-66592	-658552	-309088	333536	725056	-423416	-776800	-477816	-798408	-57624	308864	168736	-759896	11792	-711128	150144	-125600	447944	-197352	677688	52448	1060816	246272	810912	-690752	-28288	-5024	-863744	-701952	1241088	-34960	-13720	67168
11.9743	145672	-52384	-6688	-875976	-423856	455600	-236848	118912	462800	-5024	-355280	103280	-274216	-180648	411248	-507280	-155360	-540696	-434512	253816	559168	-333336	-1100424	-316544	-768392	-46880	554056	237064	-790088	61080	-1032168	276896	-82048	341832	-76208	709192	-198400	989056	331168	860864	-770304	63264	-106304	-1064672	-650464	1286720	147056	174080	431904
11.9742	326544	172192	50992	-996424	-568464	341128	-405216	-94512	520352	157376	-401776	100288	-270976	-391632	256856	-619200	-312704	-440120	-434640	222216	347200	-186464	-1259952	-166272	-583088	-20640	634848	436160	-781840	142576	-1263192	387568	-121488	285784	-103112	576064	-300160	825424	384032	772288	-877696	53248	-143648	-1199264	-538656	1328032	94352	342680	627216
11.9741	409224	166448	136128	-901784	-662336	122288	-422752	-391520	498256	304928	-442464	-25792	-520048	-610560	148968	-647392	-439008	-394512	-244640	201704	251680	-40696	-1247392	-72232	-381824	-7728	459304	500736	-830536	190208	-1290240	386816	-196752	259072	-265424	360440	-233600	595344	325024	549088	-951744	8224	-222816	-1139328	-394416	1460144	21280	362128	468336
11.974	392656	-38896	166784	-674888	-667056	-199832	-341856	-558672	517760	245664	-385840	-142992	-739584	-682968	190360	-477216	-408672	-348072	-16056	232792	314032	91792	-1090568	-17064	-317856	-89064	173144	294312	-859208	113384	-1108048	301200	-244992	258568	-415808	164744	-72640	340080	169248	292736	-898368	-26944	-377472	-963744	-291456	1621664	30512	235624	87488
11.9738	355792	-306256	105760	-496176	-699792	-441208	-335904	-504368	664144	-19424	-268192	-225984	-711264	-653280	305632	-175440	-215264	-281424	88520	328824	457424	178104	-823096	46880	-375784	-243584	-4888	-32936	-751256	-95040	-843688	250736	-264592	302288	-445608	55960	67008	130608	3264	121376	-719808	-105952	-493920	-862880	-249328	1629216	70000	133608	-269168
11.9737	337936	-494544	-3792	-493768	-824096	-401944	-450352	-361584	858272	-332848	-210992	-264160	-530232	-638808	313280	45248	9728	-242512	76880	379856	607136	160328	-508896	129880	-387912	-329160	-14632	-273568	-533400	-339888	-630800	278704	-309104	371304	-385856	51816	125568	53024	-133088	110560	-547456	-236960	-514880	-870336	-218336	1427600	73088	178848	-520672
11.9736	323832	-530176	-115968	-630632	-952272	-111416	-547280	-318960	969584	-593744	-264672	-166016	-437448	-598464	129720	68928	139296	-247176	74120	270040	697744	40744	-256440	190856	-277728	-280272	4592	-381448	-321360	-528008	-468576	309024	-413056	397384	-331928	107456	131392	153328	-249952	270944	-507712	-301920	-560128	-840128	-181056	1177296	58752	290720	-712368
11.9735	328888	-431776	-246848	-764032	-991424	203184	-469664	-424480	980624	-781952	-333680	114496	-509408	-431864	-110744	-7168	175520	-252360	153928	38528	647872	-94696	-169552	183216	-184064	-197376	-91824	-399160	-181048	-636184	-258840	276976	-537472	351256	-312880	130616	117408	368784	-323936	516288	-594944	-218016	-744512	-685280	-179696	1050848	74432	301296	-810864
11.9734	399256	-271488	-422768	-804152	-983392	380360	-200288	-581920	945440	-838432	-286512	423744	-624984	-240240	-176008	-41616	216192	-240936	272168	-182816	479104	-163928	-254824	112304	-257720	-175848	-247888	-333040	-151824	-653272	30928	195888	-599440	286528	-270280	65656	47680	541504	-329856	676640	-706560	-76352	-997440	-483232	-222048	1043952	96416	151912	-732592
11.9732	520816	-100528	-601904	-768368	-1040880	448400	128000	-676032	858112	-717072	-130528	521536	-676104	-247040	22312	-23056	333600	-234432	349416	-350336	385376	-151376	-384696	47456	-426288	-169872	-254032	-212104	-306568	-529232	304464	78208	-558816	243312	-159792	-45320	-117056	544752	-344288	629056	-756032	-18304	-1170528	-312352	-245712	1042080	48096	-79128	-540592
11.9731	625136	57360	-696640	-693472	-1196576	482536	345952	-666608	690832	-545872	-32160	349504	-682776	-444136	347976	6464	514432	-197904	376160	-516240	498528	-74536	-401440	58216	-489920	-111848	-22192	-143704	-647408	-251800	442128	-98736	-460128	170080	-40424	-138680	-306304	392368	-481792	429440	-710144	-57184	-1224480	-135840	-205904	985856	-89024	-274392	-414992
11.973	706824	134592	-660736	-568968	-1358080	457616	393472	-601408	521024	-543680	-131968	82960	-697384	-539200	599400	94272	696448	-37200	408352	-688680	633728	42448	-279048	137792	-401664	-65288	261832	-180016	-1002936	64040	425384	-313664	-364400	6976	-27648	-250168	-365216	203312	-704160	256288	-567808	-121344	-1193344	79264	-134992	897104	-241824	-345272	-405760
11.9729	835432	26944	-518080	-376784	-1387952	309928	374672	-566304	470720	-731680	-364384	-96496	-696768	-329008	683336	302896	821728	249712	463976	-811264	480752	131016	-137416	226296	-306560	-151704	350112	-223360	-1165368	246536	349360	-493280	-250608	-207720	-151560	-476592	-206688	85280	-820256	221888	-373440	-197760	-1059200	252992	-94848	800288	-344736	-266248	-387920
11.9727	1006168	-258256	-313872	-135552	-1213104	82632	433760	-604464	514528	-880144	-508272	-180448	-617544	49200	609368	542272	858464	498544	470976	-877200	44768	87376	-75976	313168	-305240	-376472	253600	-193840	-1101600	237848	334976	-630368	-35440	-379824	-301464	-802112	97632	82576	-727264	296800	-228608	-320512	-809440	304512	-124176	697568	-421760	-110680	-305552
11.9726	1073600	-524864	-77488	123896	-877792	-74312	555056	-681104	486768	-794592	-408336	-248688	-453088	324536	402472	624176	810240	536456	359968	-936144	-318128	-113464	-67808	453760	-321736	-614096	219648	-197432	-928472	142856	414896	-809584	288864	-457168	-354648	-1056800	376608	195184	-546304	411200	-209600	-471200	-559904	284416	-235888	599008	-524272	-16416	-282432
11.9725	913408	-563632	155248	377280	-497568	-57432	539808	-741328	315408	-522896	-99648	-297504	-270312	392472	104808	492304	722240	377672	176648	-964248	-337872	-351728	-70512	658296	-247560	-749480	374312	-361896	-731360	91272	482536	-1055392	593648	-431832	-332384	-1110528	487200	383648	-455104	540384	-264896	-602432	-456832	283456	-407856	516832	-623344	-65112	-392688
11.9724	594512	-394160	318704	571040	-162624	77320	232480	-772000	126624	-223616	275680	-238832	-139040	302040	-177864	283392	646144	195960	32048	-847216	-100928	-474968	-144072	835880	-104120	-788376	532704	-569952	-528560	91776	388336	-1251296	747680	-314120	-352864	-1041568	413856	566160	-475072	665056	-265088	-718464	-462976	269760	-578560	436688	-626880	-219200	-472688
11.9723	314192	-243024	362768	619856	86928	181064	-269104	-767216	64800	37984	594480	-40768	-69848	90472	-323944	140048	568544	121944	-48784	-544976	162096	-451360	-336384	898640	-776	-845144	449912	-562248	-370888	50960	129208	-1291696	774352	-169608	-429312	-1025016	278688	669808	-498848	731936	-169792	-823232	-389120	139424	-708304	331648	-502448	-391496	-320448
11.9721	195536	-272992	331664	493784	201664	182184	-695760	-680304	120288	280432	774480	207984	-24512	-210608	-297920	66368	401248	124424	-142616	-184552	342400	-352528	-516776	855456	-11328	-1034880	147592	-314392	-324792	-87064	-103960	-1234096	796368	-105808	-415592	-1087736	216768	688000	-461856	707648	-84608	-828160	-158560	-88480	-827024	196432	-338256	-515288	-9536
11.972	212568	-410144	354640	289664	132720	156160	-880224	-492272	204112	497168	765552	386208	20624	-484640	-160088	3232	96928	87528	-278280	62816	410912	-217944	-496152	745040	-144712	-1338360	-137416	-118056	-347104	-263856	-145760	-1205104	840592	-144312	-205280	-1074216	204672	649296	-410912	623296	-126400	-652160	89024	-247808	-954816	45648	-276576	-525032	163360
11.9719	275880	-468272	509008	168632	-50608	209232	-875888	-300256	288752	646928	595968	448352	27408	-605832	13456	-52224	-230144	-41024	-366096	123616	315152	-28512	-318104	553216	-361536	-1561632	-263896	-227872	-308064	-385008	-91472	-1214688	798640	-182632	103304	-860272	81280	543472	-430464	523456	-293824	-415296	191872	-228448	-1007104	-101312	-408304	-362880	50256
11.9718	303104	-387712	705792	209072	-154720	333376	-802432	-228640	380128	689664	376704	426528	-78744	-586632	176448	-64304	-375392	-190472	-325680	3920	74224	185824	-258976	283400	-556600	-1479624	-295472	-591424	-178488	-450376	-198760	-1167664	606432	-163232	329400	-505704	-197696	331776	-545344	416320	-500928	-391360	137952	-126848	-880192	-212928	-711552	-74528	-160880
11.9716	212488	-301936	769360	331744	-73680	434024	-668928	-247104	430096	580976	187088	353200	-323360	-529736	294856	-25168	-272000	-238512	-202928	-270536	-154576	317976	-478880	42168	-589824	-1044696	-312104	-1007568	-92120	-559368	-539440	-1024832	363408	-181712	432776	-160808	-432064	29072	-677536	307264	-673536	-706016	-9888	-141312	-625392	-253808	-1050656	174976	-181008
11.9715	-53128	-376048	637376	378176	67872	480472	-418064	-195360	387136	308848	-2128	221824	-625312	-443064	335024	65600	-84192	-139280	-90912	-611896	-246352	312088	-818424	-56736	-415392	-428920	-269608	-1381600	-165592	-765856	-871872	-847584	207440	-314400	501968	93576	-441920	-276624	-698816	230848	-773632	-1171008	-233472	-347104	-438896	-231792	-1252016	268864	49616
11.9714	-443096	-604608	421568	272824	97888	543976	-89904	-28144	288464	-16544	-219280	37152	-842512	-219192	271784	239600	-9856	20328	-1304	-837736	-248688	246552	-1026744	-37320	-157656	128824	-108584	-1683152	-329912	-964392	-930400	-693632	146192	-438232	558600	249904	-366656	-495440	-574624	207712	-787712	-1476992	-506016	-613856	-463904	-209248	-1236512	276208	343008
11.9713	-786896	-789056	252992	109376	45440	668048	165552	81888	200784	-203376	-359808	-118848	-883456	172472	91568	496976	-53856	108304	99912	-794016	-244848	227712	-1058216	-7576	-5272	477920	105088	-1791712	-411712	-974736	-742008	-568096	99216	-380376	515680	288632	-479680	-589216	-432928	216000	-747712	-1486720	-712896	-746400	-671584	-228752	-1081152	342888	519520
11.9712	-926112	-732048	141632	51352	54560	780296	257744	-32016	101920	-173632	-282896	-118208	-763744	560128	-179304	718864	-91840	85936	181392	-510288	-198704	254280	-1026224	1136	-39272	599896	243864	-1597936	-348576	-737224	-546000	-487488	55344	-184984	352920	191496	-731520	-557616	-400096	245952	-711744	-1289952	-752032	-682624	-922432	-248464	-916688	488192	573264
11.971	-858744	-445216	33088	131144	113184	777184	255008	-295568	-78592	-38992	-29008	85616	-554888	697424	-427312	721168	-99616	22568	180600	-173392	-67936	250440	-977520	28200	-184672	593496	275024	-1221128	-255304	-376312	-469664	-496288	80112	-62296	208272	25208	-746240	-419120	-390688	326944	-669632	-1046560	-678816	-527360	-1056880	-191536	-782368	598864	575776
11.9709	-723536	-132752	-73696	189192	70416	639328	265888	-491072	-318496	73392	180960	378496	-310680	503016	-501104	436480	-162976	-25584	133728	44800	43216	184760	-872416	50432	-299480	613952	268880	-929280	-267680	-65128	-434176	-576928	180432	-106080	225880	-81144	-352416	-214256	-204256	444384	-528768	-862912	-643424	-386304	-947088	-46096	-630704	595848	531472
11.9708	-643840	19616	-147696	63928	-82528	423968	279536	-536608	-498112	172592	193504	574672	-68968	150416	-379968	22752	-261376	-82688	155880	94016	5792	77432	-732600	-8136	-296400	730400	264976	-818248	-366840	119520	-368360	-612960	269904	-229656	384704	-67688	136032	13904	156608	484416	-261376	-781184	-697984	-220512	-578400	120704	-445072	511368	416272
11.9707	-620560	-20384	-213168	-187008	-164496	203208	194352	-544144	-536016	310272	69968	594720	104944	-83360	-244824	-246560	-236864	-165632	263128	17912	-136144	-76080	-648632	-134584	-219568	823392	206320	-729640	-400448	194456	-341600	-509168	292928	-362512	538688	1320	332768	255328	440544	342784	-3136	-785728	-759904	62752	-95216	233952	-265136	406872	292720
11.9705	-586976	-200800	-317984	-332880	-88000	52232	-23840	-609536	-451744	443840	-46768	526736	135160	-65320	-293144	-227200	-62752	-204976	314496	-105784	-245296	-292552	-647088	-225488	-213408	703784	28616	-530904	-274576	196376	-413024	-325536	296800	-519632	578360	28064	267744	520400	481760	64672	94592	-803616	-763488	394752	319248	256800	-97280	302128	259328
11.9704	-523672	-479264	-433472	-243320	8480	29856	-284288	-664320	-303392	496928	-106432	494976	9312	94176	-507904	-40272	26528	-141672	197248	-203808	-304352	-513816	-673256	-243224	-360984	349048	-232504	-320600	-77360	170736	-486840	-234032	340464	-649248	502712	-26584	242720	791632	397312	-196960	70144	-763936	-746560	542752	600672	182320	101728	196576	289088
11.9703	-469248	-788032	-479616	-42792	-1056	107424	-461552	-577120	-146944	475664	-125360	493984	-197888	196088	-690496	61808	-170656	-70640	120	-254632	-389136	-621608	-694576	-255136	-547520	-60320	-459088	-266048	22192	190576	-442456	-332864	399808	-598920	370704	-153232	346144	1021136	339136	-349216	94400	-679680	-757056	385312	759952	34032	318288	94200	246944
11.9702	-432600	-1000016	-450496	38792	-43632	172792	-482432	-323200	-52368	416752	-81712	385104	-386248	183840	-696416	-25552	-514784	-181864	-92328	-313488	-478480	-566048	-696336	-300016	-567376	-353064	-559640	-360168	-31824	308816	-327576	-536704	416496	-323360	233656	-327344	386560	1173824	238784	-417088	233920	-626592	-756160	97792	744528	-123616	445488	-2728	108096
11.9701	-360600	-1035408	-430464	-87216	-15152	168880	-341696	-2272	-66944	295792	56320	56032	-485944	172616	-550760	-162352	-692640	-529440	-50536	-442800	-466992	-420616	-587176	-340112	-387304	-523920	-532504	-456160	-140496	488360	-287568	-671824	392384	-4976	105568	-489712	259136	1239136	-15552	-448960	388672	-627872	-673696	-42880	503888	-227184	408176	-71736	34640
11.9699	-216760	-956896	-471024	-309528	34096	167616	-111056	262864	-147936	103776	233536	-442528	-454040	259520	-359040	-183232	-625760	-924752	-36680	-601120	-354224	-293520	-270856	-371368	-197184	-654480	-428720	-462560	-187384	626672	-346312	-658416	377728	122264	-19752	-545104	103008	1211120	-291648	-445024	458496	-609184	-517632	13440	165456	-281888	262560	-50064	151712
11.9698	-44008	-868544	-524368	-455144	32864	229064	70016	399504	-208336	-57856	331728	-931584	-277328	386504	-213760	-144000	-517472	-1100544	-165752	-642352	-255040	-239984	142440	-449232	-151184	-776496	-290336	-389872	-159472	654880	-396176	-563840	391760	2408	-118144	-440504	46400	1105040	-335744	-389824	440064	-491104	-377856	73056	-53840	-346256	115968	95160	353936
11.9697	86384	-766896	-517440	-431264	61712	253672	100336	398560	-234432	-99472	290080	-1256368	-17640	429208	-181368	-241744	-521088	-957000	-332960	-456008	-214160	-270360	346848	-560544	-185200	-861440	-145336	-270888	-130920	583304	-390888	-482080	406608	-233136	-127600	-228192	22144	981888	-116224	-289376	335936	-279232	-337152	-16448	-138432	-436160	-976	277680	453888
11.9696	153912	-595776	-427072	-257592	205920	93144	26656	312656	-275040	-112352	146640	-1382448	189112	357912	-263984	-519680	-573952	-638328	-360464	-94384	-166928	-370384	162184	-603088	-190208	-863992	-31776	-160032	-179552	462192	-403088	-418496	394880	-411624	-36272	-13968	-59712	887952	173056	-158400	118976	-36032	-410464	-201760	-281056	-493536	-128224	349152	446064
11.9694	183424	-406112	-261584	-25384	338928	-215048	-32272	223408	-315104	-258928	-24720	-1351280	230416	256128	-352664	-803392	-589824	-405304	-246584	256384	-107680	-478632	-248872	-553672	-242576	-726696	23992	-161160	-319512	344168	-471408	-332704	345136	-440144	54952	137816	-120576	764272	412480	-21312	-142144	181184	-555968	-371328	-548352	-478960	-294512	259368	473216
11.9693	196968	-328800	-34336	156880	260832	-442184	-73488	157840	-270864	-508064	-159536	-1194576	95104	220664	-315360	-967920	-609664	-438528	-146616	426624	-137472	-504696	-581216	-524048	-489120	-420776	55168	-312248	-462768	282704	-532536	-248592	234560	-357320	44272	217136	-30560	494416	640096	72480	-249216	308160	-710272	-533824	-749376	-445952	-508288	89152	565600
11.9692	209328	-390016	210464	210224	4624	-412512	-206864	43664	-136928	-633296	-196720	-936240	-168416	288552	-152960	-1108288	-672960	-709352	-124744	382176	-288464	-419280	-728480	-568040	-854512	-41904	127288	-465680	-454528	307896	-558416	-243584	38560	-299760	-9048	220496	174208	77024	852192	101248	-84992	262848	-815808	-763936	-735104	-467984	-787600	-89200	582800
11.9691	232168	-475104	396288	111480	-194416	-167624	-434864	-200624	-22336	-495360	-99936	-652208	-512704	420256	12632	-1332192	-704800	-1005624	-67440	212320	-443072	-296000	-815400	-565552	-1048792	205736	232624	-437368	-220528	372984	-636584	-329168	-206400	-357648	56096	144424	323392	-318096	952288	139552	206144	36384	-842016	-1049728	-626576	-518720	-1116880	-295848	442416
11.969	234344	-492288	473792	-106072	-224832	123032	-572880	-528416	8496	-199104	89840	-454304	-847976	503680	101000	-1512400	-646112	-1112968	113416	25328	-511296	-234096	-948240	-411296	-892312	196840	252880	-279544	111888	362280	-835848	-414096	-376128	-453720	267840	16896	326592	-519088	936768	281792	363200	-228928	-796096	-1291264	-602448	-492720	-1387296	-547336	257728
11.9688	139328	-462752	450080	-363616	-209664	333200	-478496	-779920	17600	58608	264784	-388400	-1003392	414680	118496	-1424000	-568608	-1000160	319056	-128680	-570448	-265624	-1076232	-205216	-502664	16520	81416	-239096	312736	198464	-1084664	-416384	-337360	-434152	467448	-109944	255136	-523968	923008	461504	300224	-345760	-710496	-1422464	-639632	-349776	-1459456	-764160	174688
11.9687	-73184	-429216	343584	-557496	-274752	443424	-252896	-861968	46512	178112	343824	-394768	-855824	138352	51616	-1077312	-543680	-812688	392168	-245800	-723072	-348080	-1111840	-120128	-132024	-152864	-228672	-402264	287888	-58888	-1258232	-366784	-76336	-267408	533544	-196816	213376	-445440	930720	450240	158400	-272320	-616128	-1461376	-642544	-175472	-1305216	-852224	178096
11.9686	-295552	-392928	158336	-609968	-381120	511320	-102912	-852704	7104	162592	343456	-395760	-500184	-184400	-135720	-730224	-507040	-687296	311672	-328216	-899968	-406496	-1065440	-168592	64696	-234224	-488152	-555072	153840	-248528	-1310256	-371008	260208	-52952	537336	-217680	206368	-334928	826432	124576	87808	-129568	-528800	-1456160	-672896	-65776	-1045136	-824432	146064
11.9685	-395200	-378816	-71824	-529208	-439504	612288	-84848	-874464	-167360	58480	340464	-371920	-183000	-376464	-368880	-560720	-386784	-623024	160672	-391544	-925744	-375728	-996120	-246240	73120	-282440	-548760	-494432	64104	-250264	-1260696	-494448	480528	153040	601776	-141624	163680	-152480	566400	-333024	78016	-39808	-459200	-1435392	-828048	1808	-835456	-759528	27056
11.9683	-364568	-446288	-266448	-405024	-446400	761584	-105824	-917824	-351728	-44816	368384	-315200	-43032	-374440	-489848	-494800	-276000	-546520	-13616	-478528	-748752	-262448	-896256	-330720	-33568	-345248	-422104	-322760	43664	-84056	-1146712	-696400	517664	378512	723080	39424	62240	100912	317920	-609280	28864	-40000	-424544	-1392704	-990544	124096	-747104	-674128	-124768
11.9682	-289792	-571376	-375824	-318528	-436992	880144	-111840	-884544	-354448	-49168	363312	-173824	-16968	-234552	-495976	-405920	-323104	-430736	-183312	-604840	-505024	-185848	-699568	-463872	-113096	-379800	-224184	-283784	27256	130944	-1057520	-853056	465488	581336	834280	269904	-6880	323040	235072	-604160	-90432	-148512	-433504	-1273984	-940464	311664	-753056	-524720	-249040
11.9681	-197112	-618448	-447600	-263144	-417248	883496	-135456	-778816	-176624	45392	229248	71600	-25496	-43688	-601632	-327328	-490272	-294264	-251552	-704480	-359376	-284632	-388792	-575568	-14984	-317664	-51912	-417504	-13200	292920	-1115280	-849600	436768	614952	946944	461896	86368	423392	263968	-485696	-205376	-383264	-457120	-1008672	-686896	436112	-795008	-323408	-332912
11.968	-37208	-506992	-563184	-180032	-409600	802624	-192416	-728160	-13760	126720	-32176	313248	-114792	110776	-943528	-367920	-565888	-138096	-136504	-702408	-363072	-534584	-49920	-519608	278192	-159360	64752	-558304	-31720	375536	-1322544	-693248	427280	425136	1101728	568928	355936	430656	277440	-410624	-237248	-659072	-446688	-614656	-472368	371184	-846800	-153520	-384976
11.9679	175480	-329584	-709056	-65696	-463408	751024	-266192	-776096	-11808	111696	-283952	402288	-322944	128672	-1340520	-526336	-422112	41712	76736	-645552	-475440	-713472	179032	-308520	605088	18744	128816	-612864	34712	393800	-1513072	-532720	363792	155448	1243664	594208	629408	426752	261088	-332032	-200192	-787168	-409280	-249664	-440992	155040	-926992	-49248	-424080
11.9677	322136	-230352	-757008	-8024	-547792	765096	-376064	-770640	-145328	44272	-389088	336416	-522992	-41256	-1486272	-698112	-156864	205632	210760	-675576	-648368	-609408	196504	-141400	777704	122272	133392	-642376	188880	364728	-1551480	-511232	249280	-31904	1278160	535688	674560	412160	245056	-141216	-173696	-671008	-437920	-86816	-490736	-36032	-1053360	52096	-489888
11.9676	317824	-237088	-603760	-99672	-528256	752248	-527504	-550992	-338544	16688	-376368	269216	-548104	-317304	-1307376	-802000	23008	307176	215936	-843792	-842912	-241312	4096	-136632	747472	81080	46472	-676240	329336	318072	-1492952	-601168	180144	-136792	1212864	376416	424000	314800	185888	120544	-186880	-430560	-605440	-145312	-480240	-76832	-1188928	191920	-610816
11.9675	204672	-291024	-320640	-339456	-338656	621080	-608160	-172992	-574192	64608	-407584	313520	-426928	-541648	-998664	-809472	-17120	363272	178232	-1039072	-996608	165816	-268632	-176872	588216	-139504	-164496	-644104	320464	294408	-1439456	-650016	212640	-239920	1122368	138072	62464	135488	61856	308192	-164096	-254368	-831488	-303936	-404624	-13856	-1263232	299040	-757216
11.9674	66824	-372368	-125296	-636856	-108560	391632	-485520	154992	-836608	186720	-561072	430784	-353504	-649584	-758944	-709712	-265984	419576	117336	-1143192	-1035424	397832	-417816	-100488	376240	-512344	-460864	-548504	171896	285192	-1346784	-587696	287936	-347800	1002120	-103624	-134976	6496	-18912	371712	-25600	-206080	-934720	-463136	-311536	22656	-1264672	287688	-865872
11.9672	-69192	-499968	-174048	-887504	-30304	141200	-231728	315280	-1050512	390336	-715536	549088	-433272	-727584	-626008	-536864	-586464	460128	-49992	-1163952	-944576	412064	-310304	73432	149576	-907520	-681016	-530008	87240	209592	-1126104	-495152	325264	-420816	786520	-277064	-55840	53520	37888	385920	181888	-256448	-851264	-608192	-200016	-12032	-1271728	196784	-914640
11.9671	-207032	-654944	-402016	-1017376	-147776	-92552	-101648	348256	-1142736	643840	-699152	676032	-586112	-880992	-544280	-382000	-804736	433184	-309776	-1147312	-809616	314592	-13536	216240	-58536	-1130336	-627984	-652512	208608	12888	-843632	-446848	337456	-463760	507552	-358848	170560	239568	141280	394432	319168	-400160	-727360	-720800	-90464	-48400	-1349808	144688	-938848
11.967	-332352	-800512	-614352	-990944	-360880	-303200	-222720	308224	-1103888	837712	-504672	805920	-700800	-1101264	-464528	-288992	-842528	366000	-487512	-1058592	-749664	220248	247352	293776	-220656	-1080648	-270584	-748192	365288	-235200	-625760	-397296	407888	-472592	312528	-357192	341440	407200	139392	338816	310848	-605856	-734496	-743616	-81632	-34144	-1446192	162856	-968720
11.9669	-447328	-944928	-718160	-846648	-597104	-461640	-422688	195344	-946976	877040	-289632	809680	-746008	-1300552	-367064	-185488	-765376	357456	-470200	-863608	-794816	133968	295576	368848	-339056	-875360	174832	-611720	263888	-414192	-420760	-288192	578864	-361296	297640	-297304	392448	459888	53920	166656	196032	-727808	-855808	-673568	-242048	-30160	-1443840	160968	-983680
11.9668	-586896	-1093152	-783120	-720088	-874672	-535592	-440688	56944	-673424	796896	-185936	562752	-698440	-1426968	-275104	-6704	-667680	427840	-358168	-656104	-853200	-28848	152344	443520	-420744	-739624	434456	-283096	-82040	-509632	-76408	-171136	793728	-63480	407352	-239656	408192	436304	30688	-81152	20864	-645728	-939648	-592000	-511600	-135760	-1308512	63664	-940144
11.9666	-741856	-1165648	-867744	-742296	-1195856	-547192	-219680	19600	-337056	728368	-174368	161264	-509696	-1487144	-250448	166000	-548416	471032	-307136	-568552	-817232	-286456	-33088	432056	-444496	-764096	446304	-7960	-346856	-599736	344472	-125616	933040	332360	513640	-265080	452544	406096	97440	-325024	-218304	-476800	-915360	-540832	-783776	-349712	-1127520	-98280	-815296
11.9665	-824440	-1067920	-906176	-874888	-1468656	-563256	85328	132112	-80000	758240	-146640	-126896	-225760	-1480280	-314024	200704	-360576	415248	-337832	-589192	-674048	-490824	-156384	300256	-400656	-847928	385848	57472	-373176	-679872	552096	-111584	898112	649056	526376	-403104	475168	374080	134944	-511968	-484288	-477024	-843232	-455072	-1024320	-552336	-1004624	-253128	-604976
11.9664	-773824	-836064	-836848	-926656	-1574848	-623048	309776	254624	-22080	851584	-45824	-156784	-19600	-1379008	-390424	106208	-136256	348104	-392048	-597736	-487504	-461808	-211168	126808	-348768	-890936	434120	-15896	-399976	-625888	401880	624	694640	787040	427400	-592488	413888	324912	71584	-595680	-659904	-702976	-765120	-295840	-1228656	-623504	-972256	-365064	-307216
11.9663	-648616	-617792	-731984	-801064	-1478416	-689904	402288	197696	-130224	891152	60624	-45280	4040	-1186360	-397464	2368	25536	389776	-454336	-564960	-314528	-216672	-216168	-7896	-378976	-919656	593520	-89544	-661264	-393640	96136	276464	450160	745416	270936	-734736	293600	288576	-53152	-544352	-677952	-923360	-632608	-165088	-1310704	-547600	-1012592	-408304	50848
11.9661	-552968	-497376	-682960	-649048	-1241920	-667896	398112	-59648	-259008	771744	26832	30208	-51184	-956752	-361784	-74272	73504	495456	-500760	-582744	-195424	26088	-189696	-113896	-507752	-963200	736264	-141376	-986144	-142840	-80456	653600	312320	539992	150712	-772680	138336	290064	-219328	-426656	-608896	-922976	-424512	-174848	-1146160	-402544	-1099968	-343296	376512
11.966	-511216	-419504	-642400	-668360	-961040	-467352	358288	-358656	-315488	500784	-234736	72592	-39736	-728336	-366872	-188912	26336	500872	-434088	-690880	-190240	88048	-196760	-226744	-649104	-931904	743496	-237824	-1033808	-55504	-80104	995696	310128	214664	99432	-710912	-134336	275008	-448608	-398400	-536640	-762752	-237888	-253216	-754352	-274144	-1188352	-186944	553408
11.9659	-475896	-302464	-522192	-809608	-706464	-80976	321520	-538944	-333920	239664	-633872	218576	3240	-475184	-410560	-326736	-92832	360552	-213776	-801344	-332016	-14568	-308520	-314944	-700016	-735816	559320	-387944	-782784	-107328	-43520	1158288	351872	-102088	34320	-591216	-589120	164640	-664256	-510688	-427648	-652064	-189536	-211680	-360928	-187568	-1208208	-51840	552576
11.9658	-422024	-152208	-378048	-833720	-519328	390664	270368	-565360	-387264	193536	-948096	511408	-50184	-177640	-403088	-348016	-253856	225024	19728	-816072	-535088	-164200	-468768	-321168	-633272	-440664	199112	-498256	-529792	-144384	-62248	1059616	368704	-269536	-121432	-470872	-1067424	-28720	-701856	-606368	-232704	-660192	-273376	2880	-199680	-103712	-1132480	-36960	473472
11.9657	-366272	-37456	-319536	-655368	-433904	799464	170960	-499872	-475824	401472	-1029824	821616	-173192	82472	-305480	-181696	-375136	232224	94240	-711336	-634848	-259688	-508144	-266456	-507792	-189440	-218864	-471896	-469712	-139920	-123016	758016	401856	-261984	-286432	-404984	-1273088	-208992	-549984	-523360	-43264	-659040	-371680	247872	-256176	22400	-1030960	-110064	434080
11.9655	-315880	-9456	-280368	-463976	-469840	1035880	75872	-420384	-530144	666448	-944768	985312	-211136	170280	-196352	52544	-391968	308984	37112	-500032	-556080	-203136	-378552	-242632	-414360	-39680	-513792	-319696	-518312	-225856	-208944	415648	518576	-151368	-291656	-425256	-1103456	-310848	-442976	-347616	-1152	-506688	-386080	393920	-284976	170736	-1008576	-169576	435888
11.9654	-264912	-67408	-97696	-454248	-582912	1057704	129824	-371504	-501360	748416	-862976	942080	-154416	61808	-192088	180416	-379232	268968	22608	-241328	-380544	67784	-282400	-295880	-413544	8872	-606944	-161456	-535032	-462392	-315128	130224	701712	416	-100072	-530856	-760736	-340048	-588448	-320032	-83840	-205408	-324096	478016	-124336	257360	-1078000	-191696	383296
11.9653	-237536	-152928	169408	-587976	-652592	883736	406592	-339536	-418880	607296	-852064	731152	-184944	-99552	-340760	140608	-504384	74584	117760	-103848	-214464	424664	-435144	-369696	-495808	-87064	-616080	-121480	-498608	-717976	-382544	-132912	869456	144368	148656	-684384	-483136	-307472	-882432	-505120	-122368	105408	-278112	596992	82144	230032	-1127024	-230088	225344
11.9652	-285392	-165760	243072	-711024	-580624	612712	771952	-260080	-356528	412288	-851632	432960	-380216	-154104	-578784	-31344	-821440	-102216	220992	-259024	-58608	562008	-747752	-381424	-584952	-336392	-709264	-223272	-428736	-838128	-324552	-391872	958496	192848	326704	-797112	-307232	-207776	-1020928	-703616	-32000	261312	-338880	743552	76864	147440	-1041472	-286928	15312
11.965	-430392	-40576	32032	-775392	-419776	412528	975472	-87616	-357472	342432	-825184	154976	-545536	-93512	-752000	-279936	-1173184	-110672	252248	-641272	132992	325424	-905960	-318816	-594800	-598112	-900680	-384816	-308536	-834816	-138216	-548736	945472	93680	451240	-751736	-171072	-79536	-852512	-722176	111616	197952	-502560	828384	-149664	123856	-852896	-287248	-178704
11.9649	-622320	173568	-194880	-826912	-349280	400392	877440	131600	-405120	433104	-827632	18624	-471720	-32448	-716920	-516224	-1325440	-32016	264976	-948680	322800	-51616	-775328	-240016	-500400	-710656	-1075384	-511536	-138968	-831888	65024	-550288	839712	-63000	602080	-509120	-95552	1936	-505376	-590752	236928	4576	-646848	818272	-343376	199296	-727696	-204448	-349264
11.9648	-744496	357360	-186896	-877200	-476688	522112	556848	289904	-457424	592880	-890192	93952	-239472	-50056	-479344	-623840	-1165536	-75736	329328	-972080	400544	-193400	-565728	-207168	-355896	-700832	-1169944	-582184	42568	-886416	153544	-532208	710784	-140592	795240	-196608	-118784	38256	-188480	-456768	371712	-161216	-632736	782816	-347728	305872	-784784	-128728	-497136
11.9647	-671856	450384	-63968	-924152	-698976	615216	224288	335200	-484768	701600	-927968	344512	-109800	-121720	-207128	-574800	-781376	-290176	410848	-817472	311536	-16000	-524912	-246272	-239992	-705568	-1205520	-641536	214136	-945880	78912	-633216	669552	-159592	977888	-18560	-160800	138416	7168	-389824	532608	-228992	-448416	813312	-306864	361840	-945456	-170408	-569680
11.9646	-374064	476816	-89504	-1019824	-816736	595552	67280	329152	-468592	692112	-832736	655376	-173832	-187928	-63544	-479680	-397376	-480416	426600	-721168	116480	226448	-609424	-350752	-186336	-726640	-1163544	-727840	341104	-949624	-106664	-750128	746304	-279144	1087696	-50496	-124928	362496	91904	-368512	644288	-257504	-223104	926112	-423680	348544	-1013952	-346520	-516640
11.9644	25104	443392	-242400	-1172224	-766432	510584	141216	368768	-397792	594176	-621600	901408	-269880	-224264	-71176	-442624	-207168	-454624	357064	-756816	-66368	284304	-586680	-490224	-167648	-647536	-981776	-824856	325280	-887720	-312616	-686080	819664	-555840	1094504	-179792	-79840	583216	87776	-351552	638272	-308736	-84608	1031840	-670080	286816	-912032	-587240	-368880
11.9643	342936	306160	-266320	-1243728	-672176	412608	339840	471264	-297216	511648	-432592	980768	-235080	-243944	-174624	-425648	-200576	-267424	244240	-824064	-133744	141152	-378256	-615552	-140080	-471648	-701888	-877792	124184	-753224	-482544	-496192	741360	-841440	1033872	-271600	-174752	596608	33248	-271936	538432	-331168	-34528	995968	-868464	195376	-773504	-800640	-199504
11.9642	507632	74784	-73600	-1111624	-665824	287848	470608	560464	-237024	520800	-378768	835376	-98296	-282424	-346080	-337648	-178592	-132832	113296	-819248	-35568	-83720	-143784	-671800	-92976	-335552	-473840	-839592	-94776	-507728	-604272	-438800	509696	-960936	992704	-311200	-389312	370576	7584	-60704	394688	-214272	26016	768416	-936528	95536	-767008	-908240	-40656
11.9641	574656	-146288	155456	-890640	-733376	148792	410016	558080	-267632	583216	-441792	503792	2584	-368640	-544656	-193760	-12800	-145952	-49776	-694840	194144	-294416	-34960	-608208	-52224	-264976	-352864	-705000	-88616	-143792	-661432	-561424	250192	-897712	995424	-327912	-514752	108368	56640	213536	218560	64352	181984	462944	-890288	3840	-880064	-880552	87856
11.9639	570472	-290976	275056	-818752	-780816	88392	202848	464288	-348016	587856	-503568	141792	-13288	-456056	-659984	-87024	154336	-204104	-238888	-436104	444976	-445320	-13248	-385592	-42976	-121784	-228912	-518976	148664	244008	-622728	-587680	51760	-769040	930232	-265968	-398048	32544	114400	314720	39232	385824	420224	258720	-705472	-108224	-954800	-783784	96464
11.9638	425344	-426048	340912	-935544	-785200	156184	-2576	344224	-379616	482144	-452912	-76912	-125448	-405760	-624384	-47296	74784	-195024	-373144	-113040	620768	-533440	33232	-12848	-59768	148016	-39232	-361592	362800	509480	-505624	-310176	-90480	-707304	690160	-40176	-92608	147552	74080	81568	-64128	581440	616320	208384	-377168	-288832	-913328	-750320	-121104
11.9637	113384	-619248	423568	-1064576	-796928	242864	-101872	250496	-315232	336688	-263904	-104304	-256288	-127248	-531472	-34832	-273632	-134264	-334976	105144	721568	-604968	95144	404456	-73560	393344	91968	-310560	364480	597952	-396088	120016	-181248	-788856	368176	312912	238592	253312	-65056	-348800	-48576	567488	602048	195264	-70208	-500272	-850048	-858328	-525920
11.9636	-243408	-775136	459280	-1126656	-815376	178632	-95152	170736	-192320	274528	-5088	-28864	-319888	260952	-521936	-45520	-657888	-71920	-92912	120336	788656	-686552	61672	696056	-59912	462336	55056	-389104	225632	599440	-346200	425760	-176064	-979184	179240	646200	461376	174704	-191072	-682464	49920	406336	308000	95424	-2704	-600016	-878992	-1059360	-905040
11.9635	-499024	-726608	387968	-1247712	-764768	-70568	-32400	49376	-51424	345792	203216	56096	-273336	507416	-595240	-110512	-882720	22104	222760	51576	788480	-704976	-97528	763296	-23176	381184	-28040	-527736	103328	618896	-294528	540800	-57664	-1115008	180424	864840	507392	-61760	-226080	-790976	200832	245216	-135488	-86464	-171216	-488368	-975552	-1243608	-1059984
11.9633	-635944	-475488	294640	-1474432	-626800	-357200	47648	-144592	122864	465264	255184	138256	-140864	496040	-656656	-192544	-956736	190576	416400	93520	637568	-571496	-262072	675184	-4136	260856	31736	-586688	30800	629296	-156992	561280	112640	-1044608	211888	990024	388000	-283376	-203264	-766528	409088	176576	-491776	-270912	-362704	-229232	-1024736	-1343552	-990928
11.9632	-707168	-218112	301440	-1600696	-510096	-485608	121472	-371184	340336	468960	130096	223712	36792	357936	-697704	-187360	-945056	380400	413568	269800	359440	-342496	-297656	586040	-55680	162912	179064	-457880	-27656	527792	42080	526112	261520	-826384	141776	1051488	206304	-361696	-170400	-704640	610112	149792	-639488	-416928	-445456	36816	-966672	-1355168	-857984
11.9631	-705256	-103424	408528	-1440176	-507696	-367872	167488	-540944	524320	258208	-68464	262192	247592	281992	-777528	-56416	-835168	501256	307832	447192	126608	-180472	-211440	563128	-183720	120600	172616	-175872	-56128	324336	204832	439696	375936	-682632	8472	1009344	76960	-309552	-98208	-607904	651776	35872	-659936	-530080	-466224	247984	-825440	-1298760	-787424
11.963	-602960	-65296	526944	-1116952	-534176	-88144	172864	-590624	556464	-95344	-168656	193536	445544	300048	-859288	111648	-638336	554208	214816	549960	87888	-144880	-125176	536608	-308840	155848	-43352	88128	-44616	167376	280480	393808	475200	-713760	-134736	825248	14688	-207920	47904	-514784	470336	-219744	-688832	-621696	-443152	409104	-634656	-1194008	-752960
11.9628	-463224	52496	589872	-888936	-412112	160104	142592	-540336	410368	-407392	-88992	29680	494032	314200	-834144	195872	-479296	614928	149536	612504	207344	-142384	-111256	412008	-319736	205128	-217840	177472	-72008	144344	261448	450384	543888	-783824	-334632	548856	-37248	-107360	203136	-542720	182272	-526848	-745536	-720704	-285104	473456	-422992	-1056880	-635984
11.9627	-377592	280624	559808	-777944	-125760	245928	91824	-462272	199536	-550896	46576	-168384	290816	257712	-701104	150768	-457760	717040	78448	633384	328608	-102464	-107128	178488	-184088	150928	-107992	95904	-208352	159056	115080	466640	529184	-756680	-583160	283408	-84320	-36064	258272	-723840	-90496	-727168	-747648	-870784	-9984	355872	-269216	-909232	-371216
11.9626	-325128	499600	413728	-585672	110688	230048	27712	-385328	67712	-541856	17760	-368128	-56216	153360	-555256	13440	-505984	833536	11344	535472	350576	-64320	-12480	-101704	14720	-13928	224096	-18416	-390192	80648	-149688	252240	399936	-706184	-711016	99160	-81856	-38832	196928	-921760	-369472	-717344	-640128	-1050304	154976	70448	-277248	-806376	-28240
11.9625	-216656	586528	213120	-239200	86496	266008	-62560	-256112	46576	-466912	-230288	-562880	-305400	64560	-398832	-142544	-493952	943832	-26824	307624	281584	-39680	162328	-355624	163136	-171504	512928	-52880	-493296	-75352	-380176	-116416	203232	-773872	-603456	13928	-53792	-117328	98304	-1000064	-673792	-509408	-459456	-1145728	48416	-239856	-447536	-829544	241456
11.9624	-60072	522592	119744	92104	-171520	370192	-192944	-29568	45312	-400144	-497680	-719472	-356392	58872	-155040	-249152	-407872	1024448	-62416	66192	168512	73328	280792	-526008	213472	-260256	591080	-16816	-484776	-214064	-403888	-340048	67728	-928976	-410744	23608	-94080	-146608	17280	-981056	-851392	-215776	-300320	-1076832	-180096	-431280	-623520	-986648	338656
11.9622	43528	376960	232320	250200	-453920	398464	-324512	212736	-21984	-408784	-566208	-797184	-328472	175184	103680	-285376	-320576	991752	-142064	-70624	54416	344080	207248	-581528	189984	-321728	503608	14984	-416832	-328896	-271032	-273952	124704	-1018128	-360808	108808	-222496	43104	-57056	-951552	-745536	12288	-248320	-908960	-264304	-449440	-628224	-1128624	300704
11.9621	59032	241824	433296	276904	-601504	287920	-344080	285760	-130128	-537792	-465536	-806544	-334384	355872	155184	-286528	-253856	765184	-268816	-85208	-20768	668744	-68960	-544360	148328	-334104	383832	-3776	-316352	-466656	-228864	-81216	380928	-986392	-434488	226728	-342272	452560	-128288	-895456	-464640	64928	-308960	-772864	-170640	-299632	-445216	-1056240	254800
11.962	42520	179952	485872	286976	-607632	181784	-150640	69552	-189488	-713024	-400784	-782400	-320136	449432	-54104	-281408	-190720	403672	-418720	-17056	-65488	871864	-418896	-493064	153208	-195792	300976	-79784	-175912	-571232	-418696	36592	672624	-907104	-419872	331744	-383040	844320	-175776	-731136	-283776	-71744	-379968	-714976	-80032	-30080	-225632	-743240	297264
11.9619	1648	192896	278736	304544	-524976	215976	216320	-361840	-182368	-743824	-445824	-710560	-202808	356184	-275264	-235792	-186464	84328	-576504	83336	-171472	891768	-658552	-508464	240136	45080	221856	-209872	-28376	-521160	-729296	95696	791008	-837344	-253848	406824	-395872	947984	-236832	-479232	-295296	-320704	-344448	-699360	-69136	232880	-121680	-382072	423344
11.9617	-133296	229888	-78592	317448	-375600	309864	579264	-789680	-201104	-530864	-443840	-558208	-30600	151512	-266992	-110560	-336576	-83760	-707408	122176	-408528	790816	-673048	-614120	353888	151952	87008	-364432	56976	-329344	-987848	232992	670400	-779336	-104560	465176	-455456	709232	-410048	-289888	-343744	-557568	-215968	-704704	-1456	338816	-151840	-178912	554832
11.9616	-362792	245728	-385072	376032	-185568	311520	782800	-1012272	-325568	-219408	-248560	-373392	106552	3672	-95128	35968	-625760	-150888	-753720	-14072	-679072	641384	-506120	-766736	377424	28632	-75872	-460368	45504	-164104	-1152232	479984	434688	-747560	-96288	527304	-540416	300576	-714720	-294624	-309568	-664928	-132480	-716256	234384	260432	-232944	-179528	613856
11.9615	-561264	250448	-524352	521488	-42848	245288	815520	-969584	-504608	-34768	52880	-262240	216448	-8488	12968	71216	-904928	-215400	-721048	-329432	-784560	487472	-324800	-883688	276920	-91576	-141216	-414632	-55128	-141192	-1245328	735984	262608	-735560	-148296	598224	-567360	-70432	-1004128	-479200	-259648	-602464	-177984	-657056	531008	114224	-296368	-320624	581024
11.9614	-619000	292080	-538048	680808	-56288	231888	750720	-757024	-611584	-9520	240544	-246544	323768	58784	-7352	-73616	-1042304	-307424	-705568	-666904	-675840	379072	-252984	-880968	159808	42256	-42264	-242808	-233200	-215336	-1235832	890912	231456	-648184	-161752	652216	-491872	-305152	-1088512	-697600	-271616	-450208	-282240	-453600	683424	-11536	-334720	-534280	510592
11.9612	-548368	398064	-573392	734264	-252880	231656	629136	-532272	-602272	-9088	215792	-232448	339584	115832	-32184	-337440	-1041312	-410856	-760120	-850208	-534016	352280	-240080	-723088	114928	335712	91952	-67208	-451192	-306048	-1095632	890720	282592	-421536	-205584	639464	-339232	-401312	-924928	-778688	-304000	-333984	-341728	-179584	610768	-166384	-357424	-722008	488608
11.9611	-408728	540224	-738736	650264	-534496	85384	459696	-368288	-557712	2176	66992	-158880	170208	116016	35488	-600464	-997248	-507848	-794920	-858368	-531040	374792	-136504	-461104	63720	483288	63536	-2640	-612488	-397696	-891872	736432	304400	-197480	-395144	527896	-182176	-390208	-646240	-644032	-326592	-274848	-358816	-23872	375776	-409888	-354640	-732016	553296
11.961	-223528	643920	-974688	483432	-748896	-197480	288576	-184416	-565248	-101536	-75328	-92944	-85000	56056	179152	-764480	-989664	-549936	-699136	-828024	-600224	367808	103152	-206104	-111088	368912	-121032	-55744	-634664	-464344	-720568	492416	246896	-207104	-682880	343416	-113600	-318592	-426592	-364608	-417792	-175392	-392800	-87424	50240	-656368	-325088	-492336	651552
11.9609	-25632	631296	-1105824	294568	-816160	-413624	180240	131920	-618160	-363728	-147984	-122608	-198568	-23464	358288	-765488	-1029184	-465680	-502872	-897648	-550928	286848	346160	-49784	-339200	147408	-228872	-157160	-554608	-431448	-599640	259680	174752	-452360	-896256	155008	-178976	-247184	-351200	-90144	-610112	-3680	-447072	-298528	-332608	-752016	-306656	-122624	683824
11.9608	104784	486736	-1056336	153880	-794512	-479320	137584	529808	-663760	-596448	-123984	-226592	-79088	-50880	549368	-592704	-1070208	-262816	-317464	-1060416	-352704	153504	420208	-16872	-426456	-16560	-106328	-265992	-484848	-301512	-499104	88112	200496	-662848	-943032	26752	-301184	-228544	-392192	102656	-762432	93408	-492000	-546112	-703152	-675392	-342464	189232	590032
11.9606	117392	292336	-951168	156240	-814672	-567088	107728	799184	-698496	-572320	22608	-316064	143920	-8704	704168	-334176	-1053792	-61184	-171736	-1156120	-171584	20320	278792	-84104	-342176	-119288	108624	-397136	-462824	-211120	-423792	-49728	352912	-622288	-877064	2752	-329920	-293072	-468352	265376	-724416	-34144	-538688	-790592	-937200	-565056	-420080	378696	390816
11.9605	50384	162576	-933776	310416	-945728	-831016	62480	809888	-758432	-270016	259440	-347472	293344	6480	763936	-139200	-950496	37976	-32616	-1017920	-129200	-68944	26480	-208792	-264128	-242600	170392	-545976	-425752	-265904	-397656	-164976	538768	-394384	-780896	113368	-205440	-458592	-529696	457440	-548416	-302560	-589376	-995168	-966224	-542576	-476560	473992	167456
11.9604	-31408	117264	-952624	447312	-1139920	-1160256	9840	665616	-834208	149440	450864	-323584	294160	-111184	716680	-78144	-769184	57032	51640	-654800	-151584	-101168	-159304	-331912	-285552	-433128	28864	-641200	-356200	-403400	-405728	-196016	654496	-158752	-678840	339176	-22880	-720160	-595584	620480	-405568	-462880	-565024	-1054464	-856560	-574656	-476208	438592	14400
11.9603	-97392	49712	-843360	376840	-1306832	-1333024	-62368	551552	-853840	523840	447312	-233104	161152	-316888	586512	-73136	-535776	53816	-19320	-276336	-96240	-104304	-130800	-393512	-256040	-652712	-170632	-616616	-363720	-510488	-403960	-103616	686400	32536	-574776	565816	98336	-1004800	-700608	633632	-340544	-402560	-398720	-895072	-725840	-528880	-460208	200856	-19040
11.9601	-123200	-148048	-587776	136680	-1401088	-1294088	-172128	504224	-763840	766224	234624	-70608	-38584	-446152	393840	-10496	-290496	64	-217576	-109352	67936	-127136	112312	-373280	-26064	-781616	-325800	-508656	-557664	-585248	-353120	36048	653984	229352	-491816	637976	147136	-1162720	-812960	474560	-241984	-257920	-176672	-607488	-612480	-332528	-495568	-166144	25952
11.96	-85080	-455072	-351648	-49016	-1415520	-1146288	-264416	432112	-598304	846272	-41936	109776	-192280	-416416	176896	112896	-101216	-152952	-371328	-211896	267552	-193232	366576	-303288	296184	-714664	-464528	-430216	-888584	-671824	-218920	114256	508064	424360	-432392	496512	177664	-1060544	-846816	260128	-52928	-210016	-64000	-388768	-483648	-64304	-584432	-454312	50256
11.9599	-24032	-743584	-254384	-73264	-1333408	-960008	-240704	309920	-453184	801840	-219232	229296	-214672	-310776	11424	207056	-28800	-328608	-366392	-486072	441200	-287296	373552	-236664	482888	-509184	-596880	-441784	-1183104	-721680	3104	131008	178624	544160	-348880	234256	196032	-716288	-760064	122176	104384	-280288	-84448	-348480	-339696	110000	-653392	-558816	7520
11.9598	-27848	-895968	-235760	-53520	-1145472	-735960	-107136	223120	-405008	724912	-247872	258544	-140632	-238048	-48896	226208	-60864	-362792	-257784	-804416	578480	-391200	92624	-224064	480456	-360592	-629672	-494280	-1312872	-666752	232376	169408	-282624	547920	-204872	-2416	161664	-323344	-590912	87904	56128	-371776	-84064	-419808	-224304	109120	-640176	-584632	-37136
11.9597	-95160	-861680	-196752	-82800	-907456	-504776	-12752	222464	-456320	653728	-161952	217296	-70336	-203352	-18296	220672	-123040	-201560	-147688	-1051752	677488	-505528	-239808	-306936	405232	-371648	-499744	-517272	-1272080	-580816	336864	247648	-689264	448896	-40320	-132008	71488	-98080	-385280	91872	-219968	-423072	63488	-464736	-132560	34432	-567328	-651640	752
11.9595	-106312	-644848	-148544	-47112	-733680	-326720	-75808	245792	-542320	528416	24336	147344	-30000	-170072	67200	245056	-168384	21864	-57240	-1108056	726272	-621480	-383944	-475160	319664	-448768	-304824	-515104	-1112976	-611320	259640	290544	-874512	282328	80256	-146416	-28128	-86544	-144864	69344	-557888	-463136	311136	-427872	-4128	43856	-509824	-698848	98320
11.9594	4688	-311504	-139392	174528	-713232	-207280	-227984	208144	-581984	330096	301808	139952	16632	-167192	180872	274400	-200096	134696	29600	-917856	716672	-695840	-345512	-618080	193216	-494120	-212344	-534528	-885664	-761056	62208	259808	-821840	109592	177528	-67904	-109856	-139504	124544	18240	-770112	-559776	525312	-367840	166384	127408	-500400	-576800	150032
11.9593	139888	1456	-133072	453480	-835968	-114408	-306288	90016	-535456	193728	558224	319856	32312	-249544	258776	247104	-195040	96880	85776	-579096	642288	-674624	-263608	-589592	54368	-556624	-268808	-575312	-653080	-885912	-170608	221360	-648752	-7552	343656	41960	-188736	-86256	367680	-13824	-840000	-744928	629568	-354176	300896	100224	-491328	-276976	117920
11.9592	181112	157248	-72592	534856	-989056	-58288	-267056	-79024	-424944	261520	606032	695888	-86040	-394552	218248	157344	-91936	7600	77416	-268064	501888	-538720	-148560	-380000	-4792	-679128	-373608	-594808	-487632	-919688	-395952	238768	-505792	-90880	585152	70536	-262496	95088	526208	8224	-921472	-957248	619328	-367008	355936	-135536	-413904	24120	92480
11.959	154144	116896	-12128	365064	-1022160	-54856	-228800	-253424	-303552	462752	392944	1060928	-344160	-520024	86360	60208	92544	-17464	31672	-67608	333232	-333504	101480	-181328	7792	-746832	-435056	-586016	-402936	-948656	-571848	272704	-475888	-229168	745024	-60816	-269504	294384	595200	56032	-1117184	-1065664	518208	-331264	374480	-420784	-260640	141888	180592
11.9589	142224	-66688	-73856	126680	-853392	-29768	-304464	-380672	-207696	574464	115472	1157520	-624528	-582808	11192	-4208	224224	42992	12464	55880	215280	-165072	449552	-208752	-19080	-656512	-478112	-580040	-329376	-1017840	-648928	257904	-510816	-427688	661712	-280056	-144288	410400	598880	52512	-1299008	-1006400	386336	-245504	368464	-523392	-101120	54016	381168
11.9588	114456	-333520	-283792	-34016	-547392	126000	-456144	-450064	-144720	501728	30528	947152	-859160	-585880	59384	-44016	218720	101744	52760	121808	201776	-137392	672680	-461024	-101400	-519216	-564368	-558376	-204320	-1014704	-642952	235296	-468608	-574232	380576	-389768	84352	428064	548576	-50368	-1233344	-879680	318752	-215296	257168	-418480	-25120	-97672	603584
11.9587	-17960	-632480	-533216	-144248	-271584	388160	-535632	-536352	-116224	371664	185056	625168	-1096784	-508376	105040	-61488	198592	51944	134424	87816	279056	-246048	629704	-714240	-107856	-506096	-659448	-431704	-61312	-843280	-630520	311568	-269936	-624232	116944	-253424	278560	389040	459360	-212448	-881472	-831648	363328	-312736	6064	-270608	-72640	-146376	769040
11.9586	-208752	-865920	-700880	-252000	-145088	582200	-433600	-717872	-129488	326000	410384	378992	-1343912	-325664	30800	-10288	376992	-113960	204400	-55304	419376	-348712	449288	-760424	35784	-583040	-650952	-150920	11752	-600192	-634144	478672	-16976	-694600	3920	54464	305696	361136	366432	-332256	-485632	-854688	455104	-449920	-275376	-192272	-206960	-51832	849328
11.9584	-285728	-912048	-750848	-302576	-142848	574032	-176464	-947616	-176576	343136	547136	242640	-1477656	-112488	-62296	152160	791648	-289568	199952	-235400	625408	-299616	363800	-603680	228336	-597616	-497600	200472	-19632	-446808	-594512	557056	93392	-858880	-28200	311120	168416	436512	282208	-335744	-326272	-809120	477792	-469600	-480112	-166368	-346576	72224	832480
11.9583	-166192	-744704	-718016	-237120	-163936	414608	100688	-1088080	-219696	323632	571456	193168	-1412224	-24608	4296	381584	1235264	-383008	95480	-366112	858544	-115192	435096	-402768	354624	-560008	-301352	475592	-114064	-370784	-486472	372128	-31040	-969136	-88160	362240	-8800	677616	178176	-239424	-469440	-640288	385440	-344320	-649264	-193392	-428880	96568	711264
11.9582	51272	-478304	-658736	-95008	-158672	256864	271952	-1076032	-219248	253200	510640	244080	-1242416	-116392	209936	551184	1457536	-424984	-67408	-388360	967680	50968	529720	-270016	436544	-620120	-205504	608784	-219672	-218672	-365424	-49264	-310720	-846104	-142664	263424	-130688	1019680	54688	-131200	-775040	-454144	239872	-203136	-839392	-345216	-451472	35120	519120
11.9581	234640	-260256	-611712	55576	-151424	175512	329136	-960256	-174560	195152	356880	367008	-1111688	-249472	369648	549152	1381984	-493424	-226560	-252368	799376	101200	518176	-181800	520696	-797672	-259352	650616	-315608	49800	-265808	-501440	-599344	-563920	-86760	198728	-228736	1269488	-14976	-88992	-1053568	-356896	142048	-158656	-942336	-613504	-455392	20480	331968
11.9579	356488	-156768	-556288	198168	-166048	112504	371376	-776656	-118272	179072	112112	429984	-1017544	-264376	406776	370864	1126400	-561240	-360400	34272	395088	90264	415072	-79040	524512	-949600	-404576	673872	-401592	288592	-166264	-790480	-787168	-360232	65824	273608	-391552	1247696	27040	-116256	-1165632	-342272	147744	-191104	-818096	-837872	-478736	121424	197312
11.9578	444040	-156848	-421808	316816	-177520	-16504	473936	-511408	-67840	181536	-154640	331904	-855560	-192464	411560	133824	868704	-514720	-457976	327008	-12928	103800	328440	7144	329848	-1005104	-547528	694840	-493120	390288	-99984	-861952	-821120	-308112	173664	416808	-642784	933520	122112	-165568	-1062400	-373504	235744	-222880	-543744	-885840	-541408	254936	80352
11.9577	476072	-225136	-193168	355880	-134688	-195456	586224	-221120	-6256	193232	-342080	160320	-591600	-194744	431648	8816	702976	-341288	-464448	428736	-245792	116240	321288	-21264	-21192	-1030216	-609096	691200	-614568	456416	-168256	-778208	-713888	-272984	145752	488448	-920192	477856	152096	-218272	-821376	-444256	336384	-223584	-321200	-827232	-664768	311864	-78112
11.9576	396104	-314400	14704	304776	-13408	-297744	589776	-54944	75184	235440	-378912	111472	-285216	-315712	384376	92832	587712	-206200	-342424	298232	-345232	37240	339336	-197048	-342000	-1040408	-556944	649792	-749368	641760	-365696	-648496	-546512	-184976	43232	439480	-1128032	106608	83744	-300128	-603776	-500000	395040	-200704	-158784	-830912	-869776	302088	-255296
11.9575	196200	-377552	60752	247016	133536	-204176	441344	-76192	140752	312624	-256064	244976	648	-424776	220256	306384	426272	-274952	-168096	86816	-444064	-136552	278384	-435072	-491472	-948880	-450024	573504	-813152	906512	-514448	-578800	-397968	-149448	-18640	329920	-1172736	-10032	-12352	-398752	-506880	-434848	415488	-153280	124256	-935856	-1139696	313536	-352544
11.9573	-50904	-410208	-50288	248856	174816	70600	219648	-160416	153376	397120	-57696	388800	206552	-422480	24760	443776	214176	-508936	-58072	-58728	-544352	-290536	129664	-629704	-466144	-751328	-406840	473488	-734232	1059472	-476392	-606928	-271440	-246400	-11984	231960	-1007872	122992	-79936	-424256	-480576	-260384	430368	-89920	542944	-1026992	-1412448	372104	-332560
11.9572	-229536	-445952	-170880	260928	6768	378040	39136	-159088	146992	462720	48560	323824	247944	-372536	-101152	375504	78400	-710968	1128	-125904	-525616	-320672	19976	-759272	-343280	-584096	-448248	383912	-548872	1031760	-335064	-653792	-146512	-403744	-8920	182856	-708704	305952	-135840	-319584	-411776	-162624	429600	-50720	831280	-1024784	-1635248	416840	-292288
11.9571	-247072	-486656	-181424	200472	-304432	554440	-37200	-86160	209024	498864	-58576	34592	103632	-360312	-142056	183472	129344	-752624	126888	-137136	-350272	-243104	52944	-861072	-232080	-527504	-403168	361728	-354328	961432	-265576	-599968	-71296	-543800	-84120	213984	-454720	309024	-190720	-177536	-251712	-279488	350080	-64512	784624	-998080	-1806368	398872	-335696
11.957	-97728	-494560	-83120	72824	-548288	520296	-1680	-52224	372752	492496	-314128	-264496	-98384	-339848	-97248	51232	302880	-680168	318296	-53800	-150176	-149984	148920	-950208	-255448	-499008	-79136	434784	-183368	956320	-310368	-444512	-103280	-700744	-231976	337328	-366048	98032	-185984	-154144	-42560	-513920	160576	-113216	527968	-1052416	-1935872	337112	-411312
11.9568	126032	-488464	74672	-55024	-590288	288904	120816	-83952	563616	428656	-529968	-365872	-207528	-235696	67256	55056	412480	-592544	404448	129160	-72848	-87008	145336	-1024208	-465872	-413424	461784	552952	-6840	907000	-383168	-320944	-175952	-900448	-373152	484392	-396736	-153728	-68576	-264640	114368	-683040	-63200	-168352	312144	-1168384	-1990288	269824	-367216
11.9567	309248	-574832	263392	-141288	-509984	-48240	267376	-116144	679600	319712	-607136	-302736	-250184	-107424	316376	132016	352864	-505712	295032	285040	-113776	-20696	46912	-1117000	-760400	-314744	898152	616992	147408	653448	-407424	-307680	-150640	-1051872	-430368	537784	-449248	-296368	104384	-357568	101696	-766944	-190048	-230496	199824	-1212432	-1922400	203120	-163840
11.9566	405224	-804768	444416	-160856	-459616	-328248	345392	-125168	693040	213248	-599664	-296272	-382568	-64312	494024	217392	188640	-399960	156208	261944	-150800	70840	42056	-1261504	-957632	-269944	967352	557288	185056	254144	-344360	-299728	-21200	-1064432	-389952	460568	-520512	-359184	200320	-316256	-113344	-873408	-170176	-306688	110592	-1099408	-1749968	124376	69040
11.9565	434544	-1039616	553264	-75920	-456048	-398480	294080	-164336	639280	156880	-566464	-471152	-646152	-63024	471120	301072	35968	-338064	209288	54296	-96096	132456	229224	-1392896	-980896	-253552	726872	371152	81624	-66848	-168704	-162560	54704	-979440	-283744	328200	-631680	-429824	155360	-197472	-386688	-1020288	-88288	-383328	56896	-895680	-1555856	34680	218880
11.9564	417120	-1045920	556512	97064	-404832	-262640	145584	-264544	541056	157008	-485600	-703152	-897608	46216	295016	344768	-76608	-419192	433280	-197632	43200	109176	457544	-1373928	-910328	-227576	458680	105072	-68648	-218680	66112	36112	-26480	-884688	-133368	197888	-685152	-486048	38240	-124992	-500544	-1107680	-49728	-446944	145280	-732256	-1402784	-45832	336560
11.9562	351944	-729984	472672	236872	-274224	-99232	15376	-370608	403408	175056	-358016	-795888	-1006064	272440	122832	263312	-194464	-601504	608664	-343128	220208	55496	520648	-1154688	-850288	-234656	366232	-155416	-182304	-324064	213872	76080	-171952	-774160	42832	27392	-547136	-458512	-48800	-127296	-408512	-1084480	-38336	-499904	380864	-639184	-1291376	-90072	529136
11.9561	257464	-234048	326688	219192	-128656	-73072	24016	-391296	264768	165760	-270080	-722832	-997848	443616	51168	40112	-332160	-686048	616976	-312088	387776	81912	399840	-847080	-811624	-313640	410488	-288368	-275472	-466160	205480	-126016	-224640	-591808	173368	-215728	-253408	-393792	-92288	-153216	-283072	-997920	53760	-537344	623872	-520272	-1215232	-87696	783408
11.956	183904	192256	155648	45216	-18976	-170848	203200	-287216	175808	120816	-274608	-596496	-958760	450792	69224	-217856	-436864	-560112	548336	-131704	483216	185832	217824	-597624	-744784	-401240	411008	-203944	-375808	-518040	157832	-393040	-150112	-357160	159192	-440848	14304	-417216	-145792	-192608	-269376	-873248	249920	-545728	745536	-307728	-1204384	-78824	986432
11.9559	176912	379680	58528	-181352	40544	-279608	448960	-117664	116384	68976	-310208	-464944	-908920	388960	132912	-384496	-446976	-382720	507848	82528	448944	229464	53928	-436720	-634752	-421136	263152	41016	-440704	-331032	188280	-502352	-37296	-151344	-2496	-515672	159328	-544592	-207840	-294784	-310272	-676704	421120	-535392	732672	-85216	-1273168	-141736	1076640
11.9557	253544	325664	122160	-351664	-3328	-361744	581184	-6160	6896	26432	-319328	-288560	-851096	394352	213688	-411440	-347008	-409048	463448	194320	307760	129048	-67976	-304680	-529200	-421416	50496	237184	-436256	13688	205264	-434112	6432	-11328	-175496	-408360	233856	-643872	-197088	-475104	-289024	-426112	443360	-527616	643264	2480	-1356432	-294560	1080720
11.9556	398440	154992	260496	-376552	-217776	-453240	497200	-20672	-165728	-37200	-347488	-106144	-843360	472352	289096	-305232	-157280	-659960	349624	165568	174592	-21992	-90568	-186424	-492584	-522296	-60744	195960	-418248	269320	43120	-333392	-84480	83496	-221064	-170488	263808	-592960	-75616	-660096	-223680	-227680	350240	-500352	534848	-66528	-1347712	-413720	1022016
11.9555	549104	2448	257568	-208800	-560848	-536520	276480	-82560	-304144	-155392	-430848	-58784	-908200	567112	336400	-105968	91264	-903576	214680	84312	147040	-91600	21096	-152512	-542088	-744816	-37584	-65760	-450024	286192	-258904	-291072	-290048	144032	-140808	152944	173920	-388848	71200	-735872	-206784	-158784	238624	-408224	435552	-175136	-1201648	-324720	887488
11.9554	613960	-95472	52032	58456	-877616	-547400	93136	-58944	-333392	-288816	-482768	-193248	-919984	681752	340336	69152	339296	-981248	164800	43832	204336	-97064	170856	-269160	-614888	-975880	-32928	-341880	-497936	106792	-498840	-261472	-465376	154960	-35712	487232	-58464	-104640	144384	-642048	-252672	-198176	81152	-273728	340160	-235808	-977488	-14488	694928
11.9553	562352	-197712	-138896	195200	-1037552	-508488	16272	39760	-312256	-328992	-413360	-367104	-709920	821960	297000	63152	483392	-1002176	206720	38944	252576	-157792	228368	-508880	-611136	-1111128	-166400	-430104	-484384	-143152	-602784	-180096	-435104	109504	30336	669656	-313664	170528	176288	-436864	-330112	-307040	-226944	-183232	245984	-290560	-791152	300064	517840
11.9551	475440	-354608	-95584	66696	-1006064	-527376	-52080	44176	-330288	-203216	-290912	-418528	-297000	911648	223728	-164864	449664	-1135328	238920	13512	248304	-306584	225136	-754128	-493520	-1166592	-317256	-284968	-387792	-330152	-672704	-66768	-194032	18336	60328	593696	-465344	353808	275936	-265888	-465280	-497056	-641792	-155648	207040	-403712	-742480	379064	416624
11.955	442360	-549408	97408	-185936	-803168	-627776	-220096	-152672	-339536	35232	-253408	-331808	77104	882496	158424	-485504	302432	-1335448	195816	-45376	225584	-451336	313680	-872928	-326496	-1216872	-256592	-3080	-218472	-321000	-732032	22592	63904	-93792	58520	404568	-506208	433520	440288	-221824	-681088	-766912	-948672	-91712	292352	-525680	-863904	213288	385088
11.9549	427808	-754448	161920	-320936	-502128	-694592	-449424	-453888	-201728	241728	-300544	-173728	186976	789248	115896	-749568	211200	-1410576	128880	-101544	210416	-502768	524864	-808520	-192344	-1262472	36216	289104	32632	-83808	-638688	92240	175328	-174944	19864	381480	-490848	512048	518880	-234912	-897536	-1037216	-1016864	89760	457184	-536576	-1095184	10720	373344
11.9548	326264	-975568	-15408	-298984	-263696	-643328	-608512	-701440	90512	309776	-294096	24912	51144	730968	58192	-916128	254368	-1296816	124816	-108648	176400	-442952	702880	-622864	-100456	-1217312	334848	519112	323464	189288	-338768	206752	177984	-171240	-29512	582368	-461568	672608	399520	-165824	-1014784	-1211744	-941280	327360	536976	-401168	-1307088	-59800	327920
11.9546	134136	-1192736	-282912	-267064	-243984	-547696	-637328	-862512	345232	266000	-141744	235760	-113920	705016	-39464	-989440	310944	-1125280	196760	-28136	109120	-277328	710368	-442792	-14200	-1039736	465048	670016	503232	206800	-32616	406464	188288	-93832	-57080	757968	-469696	802064	147680	-11872	-1037760	-1271296	-859488	490112	435616	-216528	-1386064	-38544	213024
11.9545	-37664	-1320400	-449632	-287384	-442400	-521512	-587760	-981824	371616	239712	118160	376640	-133480	633352	-111816	-941584	228160	-1032400	293584	123944	53680	-16192	577552	-341856	80440	-818840	489544	722744	448640	-97360	50480	646736	221200	-11416	-79832	689560	-550560	690320	-91872	70368	-1002496	-1264288	-764992	520704	255952	-106960	-1315280	-69160	34848
11.9544	-132304	-1298160	-455920	-268696	-735248	-545976	-523024	-1038464	182320	333152	384464	396768	-26264	485104	-76944	-784288	48736	-1023544	384184	219144	44416	281288	411752	-283848	196584	-666264	527056	620296	228880	-461664	-58336	819664	239824	49440	-124552	472216	-631136	343680	-267712	-22560	-859904	-1233184	-609472	445024	176016	-117424	-1166272	-193176	-151216
11.9543	-208512	-1178320	-323536	-167352	-1047824	-505672	-463536	-977552	-51184	514816	551712	356144	67048	277952	11176	-622736	-40992	-1028160	482016	98840	23872	515832	270376	-195728	391520	-551464	533152	333400	21288	-595840	-141240	830224	289552	126520	-146296	361072	-592704	40000	-421120	-206496	-581888	-1188832	-465376	295456	256480	-212896	-1017888	-310192	-287856
11.9542	-292016	-1056448	-105152	-63272	-1359472	-354656	-444688	-837152	-187184	651136	543376	326160	53872	12224	-10624	-533408	29920	-980544	586976	-220152	-100704	618304	165736	-74472	692056	-346392	386992	-30280	-116848	-494744	-99664	664608	435760	203344	-73048	454104	-468832	-18304	-547456	-341152	-319104	-1137856	-433824	101056	434128	-337504	-900768	-318360	-362784
11.954	-290192	-959344	63936	8936	-1553648	-156256	-538816	-718624	-205360	651424	391328	278080	-35976	-283104	-195984	-457216	145920	-826040	645328	-499768	-324096	578984	91656	4712	982128	-50792	108976	-255984	-274984	-361416	-48120	399120	610464	154632	67496	649472	-425728	35360	-552672	-397152	-275520	-1096096	-470880	-82912	627456	-455552	-811264	-239136	-380160
11.9539	-145976	-865792	6848	122176	-1463040	26024	-752880	-647952	-163984	556384	246880	174496	-117912	-482184	-393880	-312768	206688	-546840	589360	-513936	-526976	434504	-2384	-22704	1064312	142144	-138576	-222424	-494248	-297728	-108296	135920	663808	-102616	155336	817560	-483040	-53008	-378016	-413856	-441600	-1073664	-463616	-208576	758816	-561712	-748288	-191952	-310400
11.9538	18912	-775408	-302112	273424	-1126112	194336	-946784	-570176	-141056	458320	211312	103872	-149296	-469440	-436008	-153200	250560	-224080	403136	-264928	-608640	270864	-169408	-134368	867576	71968	-229944	-23112	-670656	-213120	-237168	-81824	567808	-457112	126968	864800	-441568	-300496	-116160	-386304	-607744	-1055232	-428800	-275392	741760	-672992	-726848	-264264	-123088
11.9537	37368	-666416	-661248	310776	-815056	367848	-936768	-467024	-196064	371680	201024	183920	-147072	-303840	-334712	-111936	313920	-3848	141720	88648	-589520	182904	-356192	-232760	540672	-190448	-160992	179088	-682168	-26056	-313344	-287568	455600	-701616	29000	696568	-201472	-510224	55904	-300192	-636544	-989664	-475136	-295136	559648	-800064	-770800	-412976	136720
11.9535	-75248	-454000	-840512	159008	-706160	535928	-696512	-381344	-323888	249104	90320	356288	-138944	-158840	-213648	-241504	310304	39024	-96816	420896	-562096	154280	-436560	-230496	319568	-454696	1216	355080	-517200	188784	-315344	-517440	447136	-769568	-99272	298680	38752	-574016	61408	-210816	-572416	-811936	-596640	-270752	322080	-916288	-891872	-503016	357072
11.9534	-146128	-119072	-811056	-27448	-678672	676496	-406448	-328272	-448928	110832	-75392	414928	-128560	-102392	-118552	-482720	168288	-41648	-216792	659424	-587536	42584	-395904	-132752	333096	-634808	160944	560960	-249288	311248	-332248	-737808	527728	-791376	-297264	-145680	67744	-550192	-5280	-183168	-489472	-515040	-666080	-263840	149488	-968048	-1060416	-466816	451360
11.9533	-80576	170688	-720144	-78168	-551952	768456	-272944	-270560	-506464	62432	-154528	250896	-105080	-52840	-10728	-729264	-9696	-151672	-180184	717592	-677648	-209056	-369864	-26376	517000	-756832	222848	741232	30360	340240	-423248	-878192	615008	-907168	-581152	-377968	-21184	-450048	-22944	-208416	-385728	-205088	-627168	-403168	38960	-928816	-1203344	-411904	416480
11.9532	38912	227984	-693424	-54984	-361376	764352	-326800	-185200	-509664	144576	-143216	-41520	-59440	40656	90864	-850672	-63008	-237352	-47600	561432	-838272	-413432	-440280	32880	657096	-825136	174592	743088	228304	369312	-551792	-931408	664944	-1083088	-852888	-339880	-8864	-155792	-16288	-269376	-262400	-30592	-529248	-723488	-68608	-835072	-1254416	-508656	319568
11.9531	92680	121584	-734720	-120696	-247376	597192	-436032	-84128	-492544	245568	-151840	-319072	17152	100576	91576	-745520	3232	-267224	55088	308752	-1066224	-346368	-510808	98208	540528	-825008	121856	541064	287400	447096	-675480	-969984	682688	-1137472	-989336	-214416	83680	362352	-101952	-406720	-173888	-20672	-360160	-1050144	-144384	-755888	-1206064	-759520	264640
11.9529	55488	116576	-786208	-248736	-209536	252056	-494128	23776	-428352	237568	-168992	-541904	126632	49160	-33584	-470832	36992	-220976	45800	118320	-1301888	-74288	-465920	242472	153928	-819104	164272	296760	259120	539600	-817120	-1033984	682464	-932096	-978048	-171256	56896	885856	-263072	-603072	-157504	-27264	-22016	-1162528	-114064	-730848	-1092608	-968200	337744
11.9528	-40872	315664	-807392	-266512	-156544	-187016	-531472	125712	-289856	150144	-55568	-736080	233552	-61048	-172536	-230080	-42912	-145104	-40832	-11416	-1434528	109904	-335368	405400	-265304	-891880	263256	145888	271864	609232	-981400	-1047552	664608	-533648	-900752	-194648	-115552	1125008	-297888	-691296	-197504	129888	467936	-1047904	-10736	-746976	-934336	-998096	514096
11.9527	-180688	527344	-792480	-162624	-103200	-584896	-621200	178752	-167168	127008	196432	-896192	254920	-103904	-203112	-135056	-164768	-153168	-110360	-201896	-1382720	84888	-196160	422432	-452712	-995864	311032	56872	380384	653768	-1061760	-906496	609472	-180496	-821784	-200736	-257888	1009248	-67776	-543392	-264064	477088	904064	-886656	47808	-768320	-730752	-974888	628576
11.9526	-340232	544240	-762848	-137832	-121968	-838680	-738976	161456	-207296	237696	396864	-983008	121768	-16432	-133960	-92336	-236000	-309368	-126200	-454160	-1161328	39568	-24232	240568	-387288	-980056	298616	-43696	496584	661704	-937344	-630896	494160	-60816	-755896	-187696	-295008	727632	293632	-292672	-307264	870432	1102368	-812320	33440	-769824	-500640	-1118448	511744
11.9524	-453960	389040	-750432	-295728	-156048	-909800	-782752	131168	-404384	419568	415760	-969088	-124816	149680	-70336	-38336	-253632	-550424	-139440	-597552	-866912	159424	218184	16056	-258576	-789016	318752	-144544	509664	601408	-650960	-362160	332848	-123808	-709664	-182280	-328288	513136	533408	-177856	-241024	1132576	1073984	-807968	39664	-743696	-284640	-1420712	169232
11.9523	-473312	202528	-753872	-462848	-74992	-815520	-710352	158224	-557632	594832	334816	-849296	-318360	267320	-68936	-125968	-261440	-768176	-206320	-526160	-606064	363280	432720	-77224	-193064	-529320	412608	-231728	430280	485072	-378144	-204064	179024	-154128	-678280	-143312	-380832	442336	580352	-190720	-47488	1166272	924096	-824416	124256	-695664	-104672	-1631760	-223200
11.9522	-431080	46720	-710848	-431920	106672	-631136	-582576	226544	-511104	744912	259216	-646096	-288744	215512	-79200	-476912	-271456	-925912	-315616	-362816	-427376	459808	478480	-71784	-149960	-320760	507080	-359832	374856	385928	-195224	-136128	65040	-28600	-615808	-32560	-314016	421984	561184	-86592	124544	980256	703456	-856160	222688	-642496	36432	-1573432	-499648
11.9521	-392192	-62768	-554928	-259880	241536	-479720	-459776	270064	-362640	852128	144720	-427568	-18592	-20312	-34176	-881104	-252384	-1038936	-412128	-307336	-300880	412984	367344	-143344	-96304	-174040	514760	-522112	436024	343440	9608	-101056	-23872	174240	-481328	79936	-83904	317872	558752	233632	97216	690720	452480	-875520	239520	-590592	114656	-1338272	-617776
11.952	-360624	-71696	-315152	-171416	269200	-459320	-327008	268816	-345888	867600	-75024	-276480	330376	-314352	43976	-1012448	-156640	-1079720	-461296	-403472	-163632	316272	222496	-363512	-115480	-35752	421792	-564088	595968	294552	332784	-96112	-86736	329472	-318448	93504	124224	90256	521280	561376	-115776	485792	279072	-825472	137840	-507104	104352	-1141080	-598464
11.9518	-291208	8720	-120896	-225160	255584	-558336	-159008	221968	-543216	791776	-326912	-212688	551168	-509136	73992	-887840	43616	-982184	-463376	-539240	2368	214752	87416	-628312	-258240	123040	265744	-371328	742608	164368	662128	-127120	-70656	422424	-228320	31344	136960	-182080	421280	667616	-346496	482048	259520	-732672	-73408	-345328	53088	-1087112	-442304
11.9517	-186544	13872	-71088	-247320	214080	-673432	-80	71488	-804608	706832	-489968	-176320	543496	-552200	42408	-836064	313824	-749760	-421232	-621928	151568	100144	-65272	-829720	-418584	277664	92744	-66712	757608	3448	790048	-148784	52864	488232	-250680	19576	17664	-405728	330336	569824	-499008	577280	314848	-721824	-346544	-126624	62288	-1138736	-157408
11.9516	-113736	-186272	-117008	-117776	65632	-726664	80256	-228720	-938336	659600	-550656	-105552	350120	-483816	33080	-1015824	559200	-506760	-331512	-659144	252096	11512	-166560	-978024	-470040	349424	-45632	120768	621576	-44200	675632	-137392	226080	491432	-323560	121824	-65504	-574720	274816	417312	-589056	537248	297408	-860256	-574528	37872	149360	-1201240	174928
11.9515	-91936	-473840	-123296	34608	-188992	-732528	76944	-588864	-896032	572992	-562368	-2848	91848	-339880	85848	-1238928	699328	-408112	-215304	-680304	350496	-4576	-81096	-1107704	-434216	247296	-106184	121936	446328	77648	499896	-174640	380160	373608	-380792	277328	-76832	-734080	169440	278240	-588608	285504	169408	-1074112	-663840	58976	201136	-1164064	416352
11.9513	-13400	-626496	-43504	20456	-417664	-728960	30672	-850768	-752816	357920	-546112	87328	-109512	-170752	91408	-1307136	717120	-499280	-126232	-658312	506192	-2896	169704	-1161184	-405152	-20256	-88256	23024	371640	257824	468144	-353280	522736	177768	-440576	399384	-102624	-867280	-14496	168960	-430208	18528	5984	-1261888	-657952	-13712	137264	-950120	457696
11.9512	251336	-631472	30400	-126928	-531600	-686088	-57712	-972480	-575808	69664	-525440	136688	-185304	-125120	-68512	-1249712	616480	-671872	-101184	-538904	676368	-85160	381640	-1055864	-381896	-301000	-31280	-137928	424400	353096	617984	-610240	679136	25856	-556648	456848	-195264	-894176	-142400	159808	-183424	-53408	-147488	-1394528	-695488	-42576	59280	-622880	294400
11.9511	664152	-673696	23024	-198912	-576224	-538048	-215984	-1029536	-362816	-145168	-548016	154832	-148048	-360744	-300720	-1139872	389024	-763520	-119488	-320544	742048	-249528	418000	-823176	-292728	-448688	17352	-391928	516152	346120	811976	-761040	797712	-15352	-709048	453280	-336256	-789696	-94912	292608	-38784	10080	-326176	-1451808	-816000	41184	132112	-383216	42256
11.951	999968	-819600	4592	-116912	-595568	-291376	-397344	-1044768	-90944	-238352	-562048	171312	-62552	-826592	-364192	-933232	71392	-706784	-147824	-87744	666464	-399920	346960	-594120	-133792	-483456	10776	-675176	574976	317928	868440	-720816	807936	21376	-798672	403064	-489152	-632768	34752	462592	-67840	-10080	-556928	-1369184	-908512	197616	341248	-365264	-127360
11.9509	1064552	-908752	83888	-45536	-541616	-45560	-471168	-959184	205904	-293600	-389520	200832	33448	-1253896	-200160	-629552	-228384	-571008	-219016	29912	551744	-500944	276640	-454200	30992	-506848	-85392	-827440	617120	307664	706720	-597792	741520	68512	-764496	352096	-596864	-509920	42624	518496	-160640	-160064	-794112	-1138240	-891104	384576	480096	-481000	-109424
11.9507	898480	-811504	221104	-160480	-390576	104944	-370880	-786320	416672	-367632	32512	217792	161768	-1427464	-57760	-388240	-435392	-453856	-407856	-60560	492896	-617176	199696	-382688	176512	-506392	-232120	-794232	671816	273608	406632	-528656	694400	62856	-668832	362576	-585216	-435728	-139040	445600	-239040	-271232	-952032	-883680	-822448	601968	387200	-553432	62448
11.9506	705896	-622416	261168	-419256	-227648	152680	-208464	-646944	421968	-407952	478000	184112	335912	-1375512	-176784	-324336	-589600	-366440	-698896	-348728	446688	-770744	86224	-337904	316688	-385912	-289728	-697120	704408	187112	133808	-511824	675472	-53456	-625392	448592	-455104	-402016	-390784	355008	-351488	-250528	-959232	-750464	-758000	797600	94960	-551000	274464
11.9505	601168	-503168	143952	-639864	-126432	156368	-176240	-601248	208032	-368032	658512	121088	499544	-1243248	-446416	-344016	-746464	-260432	-928528	-712568	323008	-847176	400	-324864	415520	-169360	-133168	-660120	661536	97288	2160	-473744	588688	-285800	-650000	566744	-322336	-433280	-555072	331968	-508864	-217280	-793920	-766368	-611744	838240	-271024	-579752	441856
11.9504	510504	-463040	-36960	-724424	-44064	176544	-334880	-573488	-85488	-301488	558720	115696	581888	-1093464	-538032	-318832	-846784	-131824	-919696	-975744	157488	-710504	10704	-340560	397720	-11552	179208	-676504	548944	77168	18904	-431376	374240	-536864	-634064	680120	-286144	-529872	-555296	373696	-618560	-281088	-515680	-881920	-292096	660384	-617952	-675320	533808
11.9502	336336	-409920	-193440	-705104	69392	240072	-544288	-496256	-256160	-266800	388208	210736	585512	-919464	-334336	-273184	-787328	-27184	-662144	-998480	89024	-386496	76968	-314984	255192	16504	402032	-685584	412632	142800	133352	-487952	91408	-667832	-493240	778824	-299360	-607056	-419648	425600	-659584	-359232	-252608	-1068192	92784	380432	-855728	-733560	532080
11.9501	115664	-326624	-327200	-614800	144064	330144	-618816	-407760	-199264	-211056	261680	321184	555504	-757064	-50152	-261776	-593536	43616	-317848	-755712	169168	-71960	134912	-176912	74520	5216	314936	-675000	264592	247136	270056	-683392	-145008	-625016	-295640	823872	-244736	-565664	-273408	402752	-735232	-334336	-107904	-1276544	317632	163968	-865952	-665608	436208
11.95	-57184	-266752	-420336	-423472	82144	396048	-518192	-342832	13504	-42768	116128	321136	478976	-658984	96704	-214480	-418816	119208	-67144	-357112	290928	64056	208736	43536	-45336	31176	-54320	-652600	70168	325664	325432	-933216	-239488	-478416	-181552	742936	-105888	-404016	-256832	237152	-854080	-252960	-76224	-1364544	320976	41840	-623376	-513064	298304
11.9499	-187696	-223152	-392224	-110960	-80192	400512	-361296	-250736	210192	216592	-72832	190256	292336	-600240	166880	-71408	-371360	191936	9320	12248	335200	64440	321088	242808	-61616	43720	-429608	-596768	-198072	327864	241224	-1127216	-129680	-347328	-180512	532960	12064	-203296	-366720	-13728	-851008	-223328	-82336	-1193568	271040	-43696	-294592	-365344	178672
11.9498	-345784	-128800	-250976	265104	-212464	359904	-274640	-104304	269312	447168	-194704	5040	-4088	-513024	356896	51232	-419200	175672	-64080	198120	311424	122384	368272	366992	3728	-16184	-533456	-491248	-517616	235568	115624	-1226464	184672	-311552	-193016	320184	15008	-23200	-429632	-170688	-662208	-226752	-87008	-800928	326016	-66160	-100976	-245968	61888
11.9496	-499376	15280	-155424	586024	-259152	303736	-267632	19760	200624	584400	-179008	-193072	-305552	-393328	688184	12752	-461952	7464	-186040	158048	311616	328656	237920	440496	77488	-104080	-360296	-366864	-815240	92320	131688	-1248128	596000	-358584	-162600	254024	-86528	130816	-317760	-134528	-501376	-198272	-113632	-391680	450080	66688	-99440	-142592	-115856
11.9495	-510896	118128	-213616	727616	-267328	204584	-260288	70400	86960	673120	-119568	-424800	-493536	-287928	971904	-120096	-430400	-272016	-217904	-28528	385856	544096	20752	470848	85376	-141224	-185656	-283448	-996688	5784	311648	-1215552	931552	-378056	-166624	354160	-206976	254096	-129568	-17248	-589824	-213984	-174976	-161568	524192	321728	-182048	-95296	-346944
11.9494	-333200	127952	-328336	630632	-258800	12576	-192944	138048	-33808	761200	-150480	-658992	-517120	-200192	1051968	-163552	-328128	-574040	-82688	-216240	511232	574304	-49552	412720	30000	-98128	-263192	-301224	-1007192	71176	445352	-1159792	1072832	-251272	-275568	503648	-268128	322224	-53888	32032	-840576	-406048	-224256	-178112	529584	510960	-260432	-174944	-532672
11.9493	-109912	105584	-358816	370288	-180128	-229760	-80768	323760	-194288	819856	-288336	-774864	-388616	-99072	969792	-75760	-236160	-843304	150352	-290336	635984	412832	112400	267536	-20384	32408	-540528	-453752	-892216	262664	351080	-1126160	1008368	1240	-402480	576232	-261216	327264	-118400	53696	-993472	-722784	-203808	-387456	515536	504816	-343248	-370368	-609392
11.9491	-17304	133472	-321120	127912	-6608	-384048	17568	552448	-392416	801200	-446096	-696192	-172512	-9528	872768	36384	-254592	-1043992	334136	-253104	698880	224216	336856	141160	-53384	235272	-750728	-693824	-778000	422640	116912	-1125104	789200	204600	-397936	530512	-247584	280656	-202592	186560	-969152	-956288	-129728	-642208	450512	373440	-442032	-548240	-632320
11.949	-72264	209568	-287584	32608	177904	-368960	49392	636192	-509248	716016	-527888	-508480	11184	2120	843640	117056	-381024	-1120456	400552	-212664	641360	123384	419288	130872	-147080	404072	-760400	-894880	-758648	398152	-25104	-1090752	497904	219376	-269448	400984	-275712	171024	-252320	398368	-907584	-1008448	-108320	-753728	245360	259776	-525344	-561936	-697792
11.9489	-167328	276512	-204224	51536	252240	-255656	-2176	501936	-397984	609904	-477808	-383408	55408	-50888	865888	200624	-488064	-1035232	390512	-249248	463664	83240	340216	206000	-323584	400632	-701872	-982440	-810552	196304	8592	-939888	254864	95272	-197816	256320	-292960	-34368	-319552	479680	-911104	-959904	-249600	-632704	-65616	200016	-601728	-398208	-826784
11.9488	-248752	316160	3360	81912	181632	-163624	-92992	267952	-49984	493120	-312592	-403328	-28864	-51528	908024	275536	-487520	-826312	343728	-299680	256064	53248	210688	276424	-459648	251168	-742864	-1030160	-838600	-16968	109200	-683856	168736	-38112	-310496	169440	-188800	-326672	-394528	320832	-911168	-867072	-546720	-390688	-287344	139248	-746928	-189824	-958384
11.9487	-372008	355632	224192	97104	45168	-120008	-116192	106560	383728	338336	-141440	-485696	-137528	83800	970032	269984	-459264	-587544	256200	-226056	124576	48872	93032	332688	-448160	161024	-872088	-1131000	-785568	-79368	170816	-445216	243888	-171024	-517872	173312	52960	-622144	-368768	51488	-781248	-676160	-851072	-216384	-271968	54320	-993952	-68896	-1022512
11.9485	-586512	385152	272768	124784	-42256	-80112	27888	94640	735952	150112	-86464	-464208	-215968	289880	1034512	187040	-530016	-411168	154824	-1728	91584	94976	-34760	419024	-373048	246112	-980864	-1216488	-663280	26768	193328	-337408	376992	-383680	-620784	222848	301856	-811136	-213088	-133760	-474560	-387680	-995872	-154880	-95552	-24336	-1268048	-37872	-990784
11.9484	-839640	328288	162976	142208	-21600	-33896	324800	178288	926144	15936	-152400	-236928	-292920	408976	1024296	130512	-692512	-366296	102064	233656	104976	178752	-180712	490192	-390232	356616	-1017320	-1141704	-499840	196496	202616	-344464	457920	-644600	-533688	234008	414144	-835440	-49152	-173152	-77504	-130976	-942784	-105632	42624	-80800	-1476240	-19712	-883744
11.9483	-1018128	130560	59152	112984	77552	-19192	621280	226240	925952	63456	-233776	137392	-356624	338256	863872	171984	-858496	-482680	90240	324680	121392	290696	-294560	415752	-483944	267480	-958408	-932344	-318336	320584	185960	-344560	439728	-783616	-354936	179368	367744	-724832	32992	-122848	206080	12864	-774560	-32000	49600	-132560	-1589008	4768	-751264
11.9482	-1044440	-142304	-23248	94216	175248	-62632	734128	138256	724640	331856	-269152	480304	-319232	107008	580080	275152	-1015296	-708200	37200	246072	126352	427360	-328568	159144	-493416	-40600	-760736	-784472	-175296	346832	118720	-246208	325376	-705672	-243064	116392	234176	-570496	106880	-60832	198912	118560	-559264	-33824	-7248	-195216	-1586496	-8120	-628768
11.948	-919392	-338768	-234848	169600	216176	-171320	593136	-51696	383936	677904	-316752	649424	-171424	-158256	290488	355232	-1175552	-917080	-67440	77656	89600	531872	-291736	-133936	-368920	-385560	-473024	-793280	-149512	255752	-22440	-79824	153040	-524688	-268304	105336	80000	-447312	256032	-70528	-39296	247360	-294432	-162080	-38432	-273728	-1414224	-47008	-508880
11.9479	-707344	-369248	-589168	280072	214832	-344376	288080	-200880	56832	863360	-446368	647456	-59736	-318232	73216	342336	-1228736	-1007664	-124008	-88456	-26064	523720	-228096	-272632	-249984	-594280	-281632	-837928	-236384	41272	-263368	40864	-1264	-422880	-378904	134360	-55424	-344928	384160	-226368	-235008	306464	-4384	-288608	-22928	-372688	-1079152	-38864	-380880
11.9478	-496992	-291296	-877024	264472	219664	-523008	-4688	-213712	-120608	785264	-624480	563808	-104352	-295168	-101048	201120	-1039520	-969464	-91328	-166528	-194976	408288	-166000	-196792	-265296	-614872	-285112	-785016	-292184	-264592	-574352	23792	-74016	-446424	-476152	155440	-139296	-196480	323552	-506240	-231616	205344	190752	-263264	45776	-477072	-722832	2040	-287024
11.9477	-346736	-217200	-957808	94584	229344	-578608	-144912	-132144	-132416	581856	-755024	459472	-219104	-106152	-269928	-35472	-689536	-827448	-69208	-84512	-323776	263216	-104056	7704	-382008	-486160	-321032	-653576	-162272	-577424	-830936	-134912	-84720	-502248	-504592	164104	-162336	8128	107328	-757824	-189248	45632	180032	-126176	201296	-539552	-492768	-65664	-288832
11.9476	-249344	-159296	-936064	-66304	168992	-457720	-111568	-48704	-52176	453440	-791904	370992	-229168	158272	-370312	-263216	-429568	-576352	-115360	133752	-342160	109776	-40456	210504	-488752	-296608	-200056	-502328	129344	-791400	-920408	-360864	-105216	-510672	-473560	196856	-143488	180704	-11904	-820128	-325760	-7072	4096	-52768	434928	-520336	-377680	-320760	-372224
11.9474	-170064	-29440	-952848	-88272	-17776	-322952	14000	-4496	38304	427056	-769056	371328	-114048	390872	-309520	-398816	-369472	-234464	-97592	335088	-262896	-77160	-3864	316680	-516880	-137976	-30520	-298568	386760	-829560	-870544	-563872	-151072	-492608	-405952	257696	-84512	247312	128800	-672672	-577984	11968	-178272	-117888	648416	-425728	-278240	-642640	-442160
11.9473	-122088	188080	-977232	-36192	-261408	-430776	148688	-18864	73760	389744	-742592	503568	-20488	513464	-121344	-449792	-398624	78344	128560	383616	-141904	-216968	-39168	288944	-439600	-32896	-87088	-15368	463232	-690616	-788488	-705664	-158496	-509808	-300328	294584	29440	257040	364544	-447424	-705152	-103520	-262368	-208576	746656	-289616	-213376	-862656	-436608
11.9472	-160080	333312	-918064	-43616	-405968	-834848	277712	-128752	28448	310528	-733536	661152	-74496	489440	43280	-441616	-440128	207880	466112	331904	-25584	-147248	-149880	136152	-256704	52056	-387160	240968	409888	-476608	-700784	-811792	-77072	-563208	-174104	262640	155936	310160	364704	-320128	-658944	-423808	-282976	-169280	752128	-144432	-319136	-970584	-400592
11.9471	-274944	222640	-800752	-130224	-384128	-1289016	406432	-308784	-28896	284528	-722608	668256	-290656	323384	94272	-342976	-563040	122792	653096	361000	49200	132480	-267712	-117536	-38848	95496	-634256	319544	359008	-349472	-561056	-903552	69280	-576888	-118920	177664	201632	410240	19968	-388128	-638144	-739936	-324576	33376	764288	-26896	-618832	-1049872	-412224
11.9469	-348216	-110736	-718592	-215144	-301712	-1480816	478960	-422576	23552	346592	-696768	512688	-624048	67960	90424	-156896	-759872	-50832	569632	546096	64336	398064	-311424	-442408	91808	27024	-616040	185648	329152	-403336	-396656	-930784	219392	-488256	-242240	86184	158816	477200	-416288	-597088	-780544	-788032	-400672	287200	809040	32640	-925168	-1078936	-462368
11.9468	-276848	-423328	-719520	-226576	-292416	-1310000	419888	-365680	196544	399696	-693504	369408	-977184	-180280	128616	-18048	-826912	-164696	343552	760848	60800	479680	-283176	-766528	84784	-94784	-452448	-84072	237744	-570384	-312824	-818944	318688	-337240	-524184	6672	149152	495136	-608512	-766880	-984192	-542080	-453760	414400	784288	58688	-1045360	-957264	-447936
11.9467	-122560	-538528	-832416	-137720	-337312	-926952	261424	-219232	337696	394288	-757424	337552	-1174432	-325752	226760	-60640	-621728	-177008	164472	834944	109760	460512	-278440	-975176	16088	-45656	-384576	-395424	74144	-685584	-324096	-592528	330704	-226888	-780800	-69968	249824	539344	-503008	-741536	-1067712	-221536	-445280	284672	576752	120464	-994816	-705960	-288288
11.9466	-57728	-528672	-1093328	21920	-324688	-569440	144704	-155616	318256	430144	-831760	293344	-1080448	-341088	351416	-214912	-294048	-135360	107552	738632	193952	483776	-378848	-1014304	-16160	286840	-492632	-645976	-53280	-639232	-301264	-392336	274480	-191608	-817496	-132928	360288	630208	-340032	-537952	-970112	-45632	-400128	-71968	203616	225264	-922304	-476728	-27248
11.9465	-146968	-551728	-1451632	135360	-266512	-392184	150144	-216432	194688	567312	-760640	107088	-775264	-285552	472608	-274464	-107552	-71232	136080	576440	176608	509216	-550760	-971808	-5440	680840	-700968	-723416	-64832	-435504	-143840	-325344	252000	-169248	-601816	-140976	356192	662464	-322720	-307744	-762240	-43136	-351744	-437824	-189936	264880	-890832	-340544	203280
11.9463	-256384	-595344	-1748720	71744	-317936	-390056	195504	-289088	89424	660816	-471696	-119168	-498776	-237232	530592	-167488	-132608	50720	166416	445720	-39200	417536	-675720	-978168	-24264	796360	-911168	-609744	-18392	-134312	79472	-341936	356080	-139296	-258040	-74840	307104	541152	-378144	-149920	-576384	-103584	-280000	-555424	-467920	134112	-837808	-217400	326608
11.9462	-225072	-521168	-1873872	-142704	-538032	-436128	164208	-291568	-9632	539968	-108464	-184960	-392808	-210368	434544	-24656	-240608	266632	115912	342032	-360720	234512	-681736	-1039952	-143072	572584	-1039568	-452640	-29112	189704	223848	-323872	533344	-204944	71880	18808	392992	316512	-300896	-30752	-547008	-150400	-149120	-360160	-610336	-121024	-720880	-58656	391008
11.9461	-67984	-333488	-1857072	-318608	-754384	-420824	73520	-270624	-200112	273872	109616	-85296	-400624	-163240	191568	41024	-299456	504856	-23832	183984	-598880	63488	-622808	-1053096	-367368	263488	-1036872	-439144	-134072	442800	241584	-265936	619872	-440880	313376	58664	626624	120832	-57696	99776	-708352	-204736	-1312	-50112	-674016	-341728	-593488	47992	450976
11.946	61064	-230256	-1762768	-334336	-754208	-370048	23120	-304960	-464576	84400	128384	3472	-437552	-80624	-18816	80080	-242528	585672	-142912	-91088	-686640	-119528	-611072	-964384	-599104	104552	-946464	-608456	-266168	560080	201976	-291040	540064	-711512	440216	7872	807232	27904	158624	208160	-915392	-292320	50592	105440	-683200	-435056	-527232	33128	423952
11.9458	75504	-335312	-1613920	-270184	-523056	-387104	6400	-404528	-658944	33152	66880	5888	-524728	-3232	-10864	176336	-44416	386808	-106744	-443296	-711744	-394408	-674112	-822448	-659832	96352	-855992	-839352	-314888	574408	172840	-482064	391216	-772376	453552	-84712	763776	36992	178592	249760	-955712	-365728	-34176	14464	-615632	-447152	-547552	-25512	188880
11.9457	42720	-532288	-1469520	-230656	-203216	-474064	-114512	-529136	-686464	-17040	22064	36976	-688456	36296	188672	294720	225728	6464	101640	-736088	-747056	-658096	-705720	-682488	-429640	121704	-760232	-985104	-194880	552304	136608	-770064	297184	-556096	394240	-123224	517472	135536	65280	259904	-769344	-359936	-138752	-200864	-491184	-452752	-664128	-40544	-155488
11.9456	64576	-663152	-1420096	-154888	97664	-487056	-415744	-631728	-568368	-122944	-5984	181600	-842408	54256	389856	347296	396960	-308040	379928	-848232	-766720	-672360	-585272	-575088	7832	126488	-586784	-972104	87520	452408	23200	-1010192	263264	-239112	317392	-41936	184704	291536	19296	292160	-500608	-273024	-115552	-379648	-388032	-443680	-875168	-81872	-290544
11.9455	146000	-751056	-1425248	59280	333440	-317656	-770800	-661168	-366080	-142288	-5856	344816	-869200	60208	490016	327824	378816	-415184	617144	-785792	-753408	-380504	-337312	-558936	408824	133728	-373536	-817464	410040	172040	-193600	-1111184	229216	504	233552	145408	-143712	419136	117152	321248	-338048	-139424	20992	-471264	-320096	-366272	-1096320	-264416	-47632
11.9454	209152	-870992	-1316080	329048	424928	-63344	-956768	-589168	-157328	24016	73120	394816	-758640	11392	553800	288832	290016	-390880	740712	-662904	-761056	-9184	-128920	-661880	571216	178024	-257824	-615440	631408	-210576	-438680	-1068640	188720	169328	118864	352616	-376768	444016	217088	295456	-373888	28800	108832	-503744	-174448	-222464	-1165728	-518872	338176
11.9452	187640	-910592	-1059920	451720	301968	55976	-868032	-460816	-61968	229984	192432	335552	-591808	-124688	632112	239904	287072	-355552	702616	-576536	-794912	194472	-89736	-759040	456728	272872	-239736	-470448	732680	-378464	-588480	-936384	180016	343608	-6624	470888	-410784	397824	141952	249248	-591936	206784	47968	-480224	132880	-72256	-1002416	-628208	492848
11.9451	79240	-687040	-855712	369080	42176	-58272	-585424	-370192	-143616	253952	191840	252912	-441832	-299224	636688	161840	342816	-292088	528728	-533592	-730960	201704	-176984	-676072	142440	380864	-138240	-390520	802728	-90488	-590552	-809888	203616	483672	-72240	432664	-245088	376016	-95296	268224	-890432	312416	-82688	-382016	477488	60944	-725088	-504576	342496
11.945	-59232	-284416	-841888	217792	-162352	-275664	-259904	-373616	-284896	80288	-42720	184576	-350104	-434440	464600	94096	328800	-126440	363512	-497120	-466752	142112	-258160	-457824	-257872	406296	120440	-283208	874448	515664	-500608	-781776	218608	478344	-55296	250344	-36864	407200	-303200	352640	-1120128	295328	-140992	-256928	614544	235712	-538368	-301632	124576
11.9449	-151544	-42256	-884480	112040	-204320	-380784	19632	-468672	-304576	-112032	-454256	135984	-334736	-520000	151752	116624	234912	88944	346312	-448464	-98208	129488	-286064	-358792	-620224	292632	342280	-94144	867952	1057328	-384656	-846464	197936	322144	-21888	-3288	46400	432256	-340256	410016	-1197376	244896	-78720	-215840	445200	508944	-515856	-201616	23856
11.9447	-169728	-136096	-819152	9424	-140656	-295256	237488	-646800	-208752	-190512	-891968	143696	-345032	-593440	-182544	236512	144544	205776	428344	-377816	163152	199080	-319696	-488352	-853184	130408	326912	110208	729072	1290664	-244024	-875744	143488	133632	-19904	-255464	-15712	403904	-267648	397504	-1185280	297600	54336	-301888	99936	825264	-564288	-192896	1952
11.9446	-169216	-353264	-737776	-169536	-75216	-142640	383648	-896912	-179120	-178192	-1222272	209104	-261944	-647920	-474336	356816	55968	172280	413680	-261576	221024	312856	-388712	-648320	-952184	79704	147136	243936	517568	1239208	-90192	-755616	75552	3848	12424	-462848	-143840	326336	-242432	390464	-1180416	433184	197216	-417856	-239072	1034064	-592624	-138592	-18592
11.9445	-214024	-393232	-827200	-386944	-62544	-103768	438224	-1154832	-290480	-141680	-1341072	222416	-32632	-635008	-705440	380896	-94432	70872	204752	-99768	143552	362752	-433248	-644632	-964072	174480	14384	311448	294776	1005048	-30152	-538912	40416	-81280	161408	-581848	-294560	191488	-318272	478720	-1144256	472512	309056	-438560	-485264	1028736	-626832	7736	-11424
11.9444	-269984	-245248	-1051088	-509296	-128256	-223168	433264	-1325280	-398368	-84704	-1213424	78432	226712	-552840	-806616	310864	-264896	-38512	-83600	45232	14368	244176	-407040	-581144	-901992	296264	-17952	344784	30992	646832	-176840	-402848	83776	-157240	395144	-557848	-463808	-32192	-420992	657408	-956928	302112	355520	-359840	-607792	835360	-724880	166016	59184
11.9443	-244152	-132992	-1217152	-444216	-266432	-371048	471616	-1374432	-359840	16768	-977712	-152432	343936	-460328	-689432	224336	-341824	-184744	-281968	100584	-138144	-15888	-351928	-664104	-760664	353392	-46832	298016	-283136	271544	-493096	-455920	173888	-208368	578528	-401728	-599264	-310016	-489024	856288	-625344	7584	325088	-270080	-587312	551456	-849088	281656	170240
11.9441	-143688	-187968	-1268592	-234032	-388752	-393552	620512	-1339360	-221856	146112	-886496	-294608	288768	-402640	-386616	182096	-324992	-358112	-351904	74504	-258704	-256552	-306976	-855824	-592792	376256	-96040	97256	-534848	61080	-815160	-646544	199856	-223856	614664	-257448	-610848	-515776	-537824	1023328	-313664	-245184	247008	-195392	-479184	256208	-888896	387616	327616
11.944	-103608	-326128	-1282560	-36312	-381056	-272848	802960	-1234240	-120304	257152	-1029024	-318816	188296	-386576	-77632	177584	-309120	-439688	-373424	49272	-252048	-347000	-212032	-946656	-466736	402048	-77176	-236960	-627272	88248	-1023904	-868608	102720	-261520	510896	-303240	-475968	-555216	-569024	1133344	-158400	-372064	158592	-59072	-408384	28592	-788576	487088	572528
11.9439	-213032	-396592	-1253760	-256	-248512	-121200	864192	-1024464	-111776	326048	-1196240	-397552	164104	-424672	60304	153328	-295200	-347232	-418720	68840	-115696	-303792	8272	-896040	-350296	387952	53912	-593200	-645544	194704	-1108056	-1079840	-30640	-383704	328456	-544280	-277504	-473248	-502976	1156320	-172800	-385088	73280	184064	-412864	-16208	-604912	493768	839696
11.9438	-409656	-324704	-1122704	-129472	-116336	-43928	755472	-727488	-173728	363120	-1131424	-659936	225464	-528856	-8944	40512	-200128	-180616	-492160	78224	8672	-219112	300352	-872832	-152728	312768	238360	-869392	-736640	158088	-1071672	-1269648	-67248	-550304	141944	-769976	-135296	-390176	-259328	1075104	-331904	-338048	2464	447776	-373408	174544	-444528	368120	961424
11.9436	-615728	-134352	-976096	-284664	-61952	-43120	584256	-469936	-263920	376176	-843056	-993600	310840	-655968	-195512	-199600	-57024	-122984	-556960	7616	-8464	-135024	516120	-966760	97200	258424	395304	-1013792	-865192	-60072	-894880	-1375040	2736	-645656	32584	-780680	-134400	-363088	129056	921088	-595712	-301824	-25504	599200	-184032	468416	-370352	220408	892208
11.9435	-871328	70144	-969296	-343984	-47056	-44088	459984	-387136	-319216	337648	-554544	-1164336	359328	-735288	-388320	-527056	-12288	-221696	-575304	-121808	-135712	-34288	580192	-1059016	232032	284208	464208	-1008224	-851496	-307600	-618320	-1321792	54512	-621552	33208	-607504	-295712	-354016	515872	745472	-816640	-316960	-3232	607392	80704	645200	-358896	165096	791120
11.9434	-1207432	166288	-1054208	-312328	-44416	16160	365600	-492848	-299680	211840	-410384	-1062544	340792	-760760	-522920	-805312	-98336	-352944	-530824	-233080	-245520	89536	530688	-1009344	146272	293288	408152	-877872	-653872	-443912	-371296	-1147904	-26336	-552504	71536	-427832	-558336	-310096	736000	558752	-797760	-332832	30784	560640	259648	643456	-325152	137288	796464
11.9433	-1465904	138400	-1025152	-236344	-112784	121192	230704	-675424	-282848	35136	-366784	-761184	283904	-783312	-580832	-878832	-199392	-408360	-431088	-313784	-272160	208312	400112	-819576	-82216	148128	271024	-685024	-456912	-470464	-257656	-1007888	-230272	-516536	40296	-305904	-790528	-232256	703040	335488	-542592	-265472	44640	555264	310224	596960	-202800	-6072	851280
11.9432	-1421160	104048	-853632	-94960	-284224	176640	62432	-792288	-397424	-58816	-334656	-397664	280704	-804968	-563712	-713968	-281184	-442872	-295384	-419440	-245488	295032	177176	-578712	-307872	-111616	177144	-457496	-433888	-473544	-261560	-1014832	-438192	-476184	-77904	-140952	-868032	-174320	469952	79392	-315392	-141152	62944	603328	333472	589840	-23616	-239576	842672
11.943	-1080480	140512	-735120	132272	-484608	100696	-71088	-758176	-614128	37904	-284320	-88848	401416	-767848	-488536	-451616	-442912	-592888	-156312	-536336	-216672	350544	-70680	-367120	-454224	-285208	173048	-168296	-541232	-507240	-297680	-1116112	-510384	-340944	-231552	114256	-759712	-195760	216160	-153440	-332288	-91040	122176	638816	436128	514880	93328	-393912	780752
11.9429	-713232	149872	-755568	348048	-644304	-64616	-143328	-594896	-737104	249424	-204080	86416	597672	-668800	-413584	-283920	-666496	-879264	-68512	-527984	-213728	387624	-157160	-237720	-499432	-247608	134248	155536	-604240	-546624	-306360	-1161680	-387360	-119496	-421936	314184	-524992	-294720	127552	-308448	-490624	-166464	198656	587296	636544	269632	51808	-432232	731504
11.9428	-549664	9936	-756400	413520	-795312	-167336	-177168	-429696	-667952	359984	-82000	132608	749224	-594088	-443216	-281328	-741728	-1149792	-66384	-293752	-233440	394256	33928	-184744	-439120	-75216	-57912	368464	-516040	-518184	-273920	-1070864	-151120	69296	-680184	285272	-242784	-373552	251168	-384896	-530368	-256832	232352	438176	856432	-26800	-132288	-507752	693776
11.9427	-570128	-196064	-626992	329600	-970496	-104344	-176960	-406896	-534944	261776	39360	159488	806352	-598440	-644432	-363728	-578208	-1238768	-98304	63888	-223424	326520	374592	-118392	-325552	70688	-318584	346400	-303088	-365512	-208248	-896208	25952	144680	-920856	61032	35744	-311312	477056	-420064	-387392	-249088	218272	267840	942560	-154160	-361088	-677712	662832
11.9425	-617288	-247744	-502544	234880	-1087456	75752	-129888	-563168	-478032	89408	82464	271664	809584	-626424	-930200	-413904	-397408	-1148096	-71128	318128	-114000	167792	606624	29528	-249416	85416	-470928	159328	-74608	-110088	-127984	-740640	30416	151912	-978896	-139344	284512	-98928	653120	-436640	-234496	-180704	228960	179584	766896	-56832	-543008	-750232	711232
11.9424	-579592	-76592	-518704	222976	-1035136	268584	-61600	-800992	-459280	38752	42160	435168	760008	-600480	-1082144	-367008	-433472	-1019504	5832	354112	77024	-4880	605848	175232	-222952	-76000	-486096	14560	44248	142360	-49688	-658240	-106544	174960	-850808	-145912	481600	141152	686048	-418400	-198528	-168128	335040	202560	387840	151040	-625488	-551976	882544
11.9423	-408464	147792	-547600	260016	-823296	445952	-19648	-985936	-397088	116544	4176	527408	576128	-524808	-954680	-208304	-596800	-937568	3704	252976	219408	-71376	453744	167096	-166888	-416104	-459776	42992	3448	270176	24216	-639536	-286528	224264	-742872	10616	583360	307488	565696	-328512	-196032	-254016	524800	263680	43936	390608	-578656	-202064	1089696
11.9422	-93200	231760	-367792	285976	-557120	611160	-5616	-1040448	-334288	170176	32688	504496	244152	-462400	-634824	30464	-633248	-838400	-143344	146736	215856	-16424	279688	1120	-60520	-826544	-414088	210576	-95400	224856	79464	-652480	-453488	260080	-782120	163016	521856	437648	374848	-145760	-93568	-387136	705600	269728	-99184	661360	-407664	47640	1226288
11.9421	273760	140192	1232	291848	-314112	687632	17632	-955680	-323392	124848	99328	426960	-72232	-467448	-341384	246064	-497024	-650984	-330680	77352	123056	38944	139080	-162216	-4920	-1079984	-306640	408016	-74672	62728	69944	-670368	-579520	284840	-827528	170312	282688	607616	267840	105024	78784	-490368	769792	192288	-117824	897840	-182128	139552	1289552
11.9419	500088	-40112	305472	269096	-133024	589704	62624	-778752	-275296	61936	142384	328144	-176728	-566704	-185424	308768	-344608	-449312	-439840	17704	50064	13912	49776	-206544	-82600	-1017608	-196384	538632	120800	-101056	-22736	-674240	-603424	349728	-702192	35016	8192	755120	338368	349408	158400	-501024	662624	55296	-148432	967184	-7440	197104	1296144
11.9418	480504	-191104	351120	173368	-67296	398984	123472	-603184	-100304	57952	142752	174304	-67984	-733072	-95992	188544	-242432	-370384	-503936	-56776	-11168	7408	39000	-171792	-257416	-746112	-188864	536376	358168	-170736	-124176	-652192	-479440	472328	-473704	-97016	-62016	703824	489312	504320	60288	-414496	405952	-122336	-148416	860048	50176	261016	1193280
11.9417	334680	-193936	162544	-17664	-136528	332688	228144	-504048	89776	81376	127296	-19504	70568	-844864	32000	272	-126592	-417152	-601632	-166664	-143232	161024	104656	-144136	-466736	-555784	-211904	397936	489800	-120216	-135552	-607664	-271808	584064	-325272	-79208	159808	374768	530624	536256	-111232	-329920	70400	-326688	-6400	739520	-4112	244264	979376
11.9416	267080	-4160	-113744	-264240	-252800	490864	403008	-449504	101408	98848	139392	-150672	106776	-760816	202672	-116064	-26912	-454400	-675944	-332040	-321408	423488	194072	-150624	-685008	-618976	-65144	213320	524584	14424	-70432	-570096	-109104	571224	-261968	49568	467264	-95760	430720	468672	-168192	-366528	-268256	-511040	184752	726944	-126960	133584	792608
11.9414	330200	250976	-333920	-502256	-304480	730344	584656	-331792	-73584	161232	203664	-160144	98592	-496592	350384	-127664	-85088	-406232	-606352	-519040	-407632	574328	262664	-197768	-815584	-836264	252296	94376	569880	175904	-46888	-588736	-27952	376912	-165608	63800	563104	-468576	358944	322688	-26560	-487200	-546208	-614336	188816	750176	-274576	43280	722848
11.9413	411664	365184	-396608	-676200	-303680	832752	651408	-118560	-272336	286064	270656	-106752	174232	-257008	430600	-92256	-306688	-349216	-399984	-629456	-343296	481040	308872	-312408	-664176	-998208	467152	58016	664848	306816	-125672	-693376	71696	88024	-68784	-194360	382144	-583280	433696	74208	229312	-507200	-712960	-628896	-30160	682032	-412560	36616	644528
11.9412	415616	300608	-283168	-744728	-351360	718552	563760	82272	-399312	342304	212848	-51392	350256	-231112	437608	-60672	-498208	-371336	-158136	-600968	-231168	218744	332448	-496648	-164744	-1014560	382064	32656	745448	343792	-227112	-854096	292592	-88160	-119416	-595872	111008	-433152	553248	-292480	448576	-337984	-754400	-618688	-230144	535248	-518528	44160	421440
11.9411	359816	235248	-103600	-720928	-460560	462304	400736	148128	-495776	182896	-50592	40896	519904	-410384	378688	-50560	-515552	-434496	96288	-487912	-185312	-81168	318432	-707744	454160	-931160	132512	-20592	734952	237440	-233320	-1006240	607344	5328	-284016	-848704	-92256	-136000	563328	-692608	538688	-106112	-712736	-655488	-219936	430816	-585216	3064	185504
11.941	306792	303616	-36640	-690336	-516992	184976	233152	85024	-602768	-138672	-426336	211024	577872	-650176	273016	-80768	-409088	-443280	390544	-399704	-201696	-381808	287712	-906912	866032	-804440	-21944	-55120	596056	8656	-110824	-1130464	872176	299776	-346240	-819904	-258816	143856	484096	-948064	485888	53824	-647936	-750560	-98896	435856	-619040	-42016	188096
11.9408	284120	411616	-168448	-699448	-428368	-18704	40688	8384	-703856	-408848	-718912	397696	504368	-829848	152648	-160992	-264640	-377232	638344	-393744	-230752	-692040	291424	-1078184	956632	-668800	-23192	-16104	325592	-240688	89920	-1269040	936064	543768	-242736	-632480	-457088	311392	450240	-921312	309632	192480	-572928	-851328	-79136	511280	-647456	-22648	412448
11.9407	279920	405776	-396848	-643368	-219040	-121840	-198208	24176	-791072	-516768	-836464	499392	350664	-891760	38968	-248192	-78528	-274664	687680	-463240	-280368	-972376	312408	-1213136	837760	-601376	-2472	85008	-17272	-409392	291712	-1426688	741088	559584	-150112	-451432	-624928	418832	493856	-630912	62144	399200	-456544	-893792	-196848	568768	-722112	54856	563328
11.9406	262816	317968	-521776	-388936	40560	-191384	-404544	158224	-861440	-560320	-850640	481296	191432	-809912	-65768	-264768	116448	-135032	528176	-570432	-366320	-1169360	246464	-1341656	639104	-695888	-57408	192984	-283568	-478744	420848	-1498560	370912	422056	-158912	-308024	-655008	582128	516704	-217440	-152832	578240	-290688	-862304	-301248	512928	-867792	120288	461552
11.9405	205984	305360	-445072	-19552	296944	-321136	-468544	349568	-867936	-656816	-847856	356752	82360	-616656	-157064	-173328	175168	71792	287648	-627256	-432480	-1281336	52064	-1533632	426552	-931520	-184080	267344	-321840	-492032	443120	-1368096	15872	349488	-113632	-182080	-564928	799184	452800	179456	-238016	555552	-116384	-811008	-245680	285488	-1011952	85072	249552
11.9403	121696	408064	-273328	190720	466288	-506976	-402224	476672	-786880	-759424	-814480	141648	23224	-412504	-222984	-12240	36128	318880	39856	-504368	-419232	-1320504	-136776	-1768032	263088	-1148224	-352024	300992	-127744	-479920	402096	-1062400	-156768	455704	88024	-129976	-471808	924192	352288	475936	-189312	353056	22304	-815328	-11120	-48560	-1030032	-108488	155104
11.9402	47160	509664	-197504	106128	430048	-647248	-354256	447168	-694304	-742096	-698944	-95920	-38672	-273440	-260880	139296	-123808	525168	-201072	-168000	-375280	-1259496	-133920	-1853576	187528	-1205424	-501408	303848	135472	-442328	372008	-735408	-125008	653616	270928	-220816	-438400	870400	304864	603712	-77696	167968	111296	-882304	287360	-299776	-910048	-401552	219760
11.9401	-31824	524896	-272608	-103224	166592	-680984	-454496	306384	-651600	-593344	-498784	-223840	-144816	-191336	-269880	216736	-90336	640824	-316928	207144	-405104	-1083752	86416	-1634360	144040	-1110064	-509352	281824	285648	-380976	356024	-495280	3680	776800	246488	-404256	-438848	759024	352416	503616	48448	82752	149408	-921216	456752	-326496	-810960	-612496	331232
11.94	-189536	499936	-370672	-208656	-168352	-640592	-667424	204112	-568720	-426928	-241568	-178944	-273408	-158800	-237368	209504	106464	662664	-156848	370264	-508960	-856928	371360	-1253688	58536	-936944	-295072	229232	257136	-305704	291728	-328256	110576	752224	109928	-544528	-448032	771520	467392	210464	168960	-29824	144096	-832000	369024	-193072	-882224	-617744	390032
11.9399	-442616	507744	-374160	-204928	-380896	-553104	-810624	213152	-336272	-334928	39584	-41056	-371440	-231312	-174320	170544	260832	575816	181440	262952	-556464	-664176	560864	-1035336	-27432	-686216	50480	149128	87464	-220992	167120	-206896	134352	661528	55920	-570744	-464960	892048	558080	-99808	203648	-276032	126688	-616064	111440	-90752	-1071872	-503056	364496
11.9397	-685360	549552	-335552	-216256	-432592	-410464	-715936	245616	-56960	-322128	260096	109680	-413400	-415984	-144832	170208	289088	368904	371200	72824	-439616	-517616	604520	-1084944	-12416	-314304	337768	78216	-157928	-137800	46624	-176768	60016	651848	52432	-521632	-458240	907520	515648	-225504	32768	-560288	120032	-364864	-84576	-123216	-1202672	-422824	271840
11.9396	-812312	604736	-369456	-233504	-418480	-282240	-381008	196800	30592	-370064	294816	309760	-392488	-573600	-190712	215920	299808	126664	248752	-6960	-197040	-383112	529872	-1190416	97376	115976	465696	59616	-392616	-72264	-44968	-273616	-80400	769664	-55616	-450512	-384512	674288	314656	-117760	-342592	-702400	87424	-140224	-120576	-238864	-1199616	-367952	167440
11.9395	-843696	702096	-455312	-135376	-377088	-311784	26384	91920	-140160	-466496	113392	570848	-287800	-552032	-231152	235952	375552	17504	-5688	13520	39360	-270280	390296	-1162456	197424	427680	453688	80320	-493584	2832	-166704	-415088	-200976	879440	-232344	-348520	-269728	295216	52864	92480	-747840	-641984	-16800	84960	-139120	-348736	-1133376	-232376	94912
11.9394	-841600	873664	-468608	59680	-232224	-498600	313328	16656	-391328	-561184	-145920	734720	-111184	-379936	-126328	169376	442304	126016	-161128	1392	181552	-208176	258856	-1081168	244432	514328	329592	73296	-382176	160544	-333928	-446688	-242320	786832	-311488	-171424	-183264	-6800	-152064	249440	-1014528	-468864	-134208	338880	-278912	-418608	-1060768	-57256	25584
11.9392	-767952	1063536	-381984	150144	43600	-613816	411840	-15920	-544160	-589376	-310192	646208	27568	-218488	131784	51184	399744	344760	-196992	-90392	239200	-139720	194280	-1111376	275408	460288	106752	296	-144144	414912	-437512	-282160	-273808	454440	-307088	89128	-115488	-127616	-272352	308448	-1145664	-317856	-131968	542464	-435424	-436912	-952464	2808	-87008
11.9391	-550424	1142384	-302928	-432	305328	-478728	392000	-25936	-581584	-580960	-345600	402912	-2416	-149208	367976	-22896	267744	490320	-153216	-182816	264768	49552	180776	-1245752	267272	415920	-139424	-103248	10464	659616	-369792	21248	-425840	52904	-382944	361232	22944	-140192	-333120	310336	-1226624	-273824	8864	550176	-400032	-378880	-794768	-49288	-195696
11.939	-249872	1035536	-297904	-308760	364000	-237112	350016	37376	-554944	-668464	-345216	242672	-179632	-119072	398944	3328	135008	494208	56024	-205824	289456	346968	152912	-1365664	114088	396848	-307920	-181248	-27992	791312	-161520	288096	-685776	-208408	-526504	510072	240416	-152512	-320160	284064	-1255936	-318208	124960	309568	-166976	-249376	-642256	-43952	-193120
11.9389	-20864	821872	-302000	-615368	202688	-183360	308496	229456	-493888	-929344	-389984	220752	-316512	-76088	196520	116016	27008	422424	475304	-183416	320608	542352	93776	-1430808	-217184	284592	-421456	-212472	-122696	851744	88728	320192	-852320	-247760	-541928	431200	398976	-176400	-200896	224256	-1185600	-333728	69472	-60096	58304	-120032	-529264	61552	-61728
11.9387	86344	676864	-248528	-858552	-22752	-368464	225520	474832	-450576	-1276592	-484832	192336	-276264	-41560	-144176	278240	-112000	336744	901008	-175112	368096	440872	47136	-1469624	-606040	18088	-623840	-201192	-43792	943480	352384	53696	-759008	-115216	-414120	153328	384864	-153568	-10528	128128	-1082560	-214688	-89664	-377408	145088	-83408	-428928	114464	104192
11.9386	150936	698720	-190624	-1029104	-186032	-548800	80912	630992	-487056	-1560752	-586976	92448	-138192	-39392	-507824	458640	-324288	219776	1057224	-197736	439152	123632	21248	-1472008	-882712	-295032	-959912	-167088	237056	1039560	634800	-329216	-476480	72288	-397656	-179408	273472	-69536	155776	-2816	-1094784	-2400	-166816	-563712	182304	-174896	-337424	56304	233104
11.9385	213200	805808	-229696	-1065552	-294080	-515448	-62512	675952	-568560	-1722400	-626784	15552	-76616	-52848	-783848	615200	-552640	48920	907440	-232472	515264	-99328	-31792	-1417904	-938104	-493976	-1245248	-161512	480216	1017416	854760	-523856	-219040	170848	-623912	-447672	232736	11136	227904	-178816	-1232704	137792	-108608	-664864	300752	-341248	-302720	33040	334336
11.9384	232720	831520	-377312	-925216	-368064	-306992	-95440	701552	-595680	-1776784	-540032	1104	-131816	-70400	-887312	698400	-647744	-127496	623992	-269392	574752	-17272	-96544	-1339360	-738016	-545096	-1251088	-228408	434168	883984	889888	-408864	-102192	88664	-853016	-639040	307200	39184	193024	-381536	-1312256	100480	-39200	-729504	469456	-471216	-332368	97872	413168
11.9383	230704	700224	-529472	-714632	-336464	-73768	31040	717808	-578032	-1710624	-356272	-42000	-196384	-96088	-840616	688944	-479296	-235000	319528	-312560	646416	271632	-47656	-1242904	-345904	-563240	-980440	-322712	107048	808176	737184	-171808	-73904	-107320	-782928	-770680	399392	69024	71456	-518912	-1166848	-49696	-74464	-733152	548656	-472576	-373840	45432	434624
11.9381	298784	464048	-546096	-617632	-142464	105712	247984	605904	-635648	-1505584	-221552	-140608	-195904	-102472	-772168	611664	-75168	-266136	-17808	-356008	791920	513080	178528	-1046472	41432	-675296	-666968	-336656	-253880	874944	516184	-69264	-50368	-236104	-442488	-804680	443744	195488	-86176	-483872	-822592	-176192	-198528	-646016	486704	-353328	-427648	-279520	400544
11.938	401736	188208	-360240	-678088	103760	204736	439488	304800	-782800	-1246928	-254896	-184128	-164080	-49496	-757920	506624	368768	-292808	-368520	-377136	1002080	586432	417888	-709160	197032	-898776	-501392	-238344	-415632	951064	300128	-137872	-24992	-206520	-113672	-711728	483552	403552	-202016	-273152	-407680	-223328	-335360	-511072	385184	-222432	-565472	-706688	369008
11.9379	345872	-112080	-69968	-750080	200832	177832	548640	-76944	-863216	-1089408	-413424	-116704	-123952	31912	-725456	406016	662368	-391464	-638000	-356944	1158336	570488	412016	-352400	71440	-1137768	-440704	-110904	-348888	886928	50464	-230256	-41680	-98344	13200	-571864	559552	547536	-222112	-4736	12736	-229248	-441824	-389952	369776	-177952	-776400	-977712	360704
11.9378	66960	-399744	91536	-698728	82288	17144	567552	-387792	-777120	-1079152	-575840	-20768	-13456	43384	-590768	336944	785760	-564976	-778328	-311568	1152480	569224	124480	-127376	-157392	-1260648	-318120	-24880	-191920	732472	-248368	-259744	-128336	1736	-52008	-519608	631456	509648	-153440	188288	416832	-230496	-489568	-266560	439408	-204384	-914592	-1095272	316640
11.9376	-191224	-572224	-29264	-572384	-124880	-185336	453760	-568032	-633248	-1088848	-707584	60480	196992	-66336	-415624	312400	833248	-723288	-833464	-307328	1007984	582136	-178104	-22152	-270776	-1197752	-77224	37896	-88080	635296	-492944	-280608	-266032	125832	-231104	-592960	661536	322272	-24320	240448	715392	-215520	-435552	-84192	465056	-220192	-887088	-1212336	171520
11.9375	-148688	-555936	-315456	-517328	-275200	-319656	158320	-608640	-579392	-970352	-833232	191856	383344	-234896	-323688	303824	832416	-743760	-853224	-413648	815632	568088	-212632	70312	-190504	-1009848	166568	93248	-80640	609720	-571368	-359120	-379008	304520	-440744	-703928	690400	94528	153280	148704	792576	-167776	-273504	128000	337936	-214640	-788336	-1310856	-86800
11.9374	146200	-396768	-501088	-573792	-344992	-374952	-246080	-491648	-602608	-713728	-894272	353072	363856	-352904	-317256	252480	718528	-587712	-842680	-600768	591168	553136	20336	147520	21328	-857216	275688	94248	-139112	538888	-507944	-490880	-363616	446928	-571584	-758408	764256	-114768	353664	-34496	657536	-111520	-80640	249056	106624	-276000	-749280	-1248128	-418064
11.9373	392024	-204080	-492912	-634288	-375968	-424864	-577664	-258272	-604480	-423280	-793056	386832	113632	-370784	-298376	139216	487744	-365256	-788440	-708312	301264	610536	281112	115016	240072	-854624	235032	24432	-243760	361296	-420976	-643408	-181264	470120	-558400	-746056	852640	-281184	520704	-188352	458048	-95552	36736	207104	-54864	-467456	-751984	-1046056	-711584
11.9372	423288	-46032	-453696	-591328	-378784	-526904	-749264	-50160	-567600	-194528	-577216	267888	-184536	-340032	-238272	27936	267872	-237080	-672824	-592480	11824	753752	378584	-8184	323544	-953280	133024	-57608	-408760	134024	-366264	-780032	78256	446880	-465144	-705800	911488	-339648	621920	-194720	320320	-143296	31456	51424	-16640	-726288	-703600	-877296	-796464
11.937	343208	55872	-538656	-455272	-355744	-675392	-862944	18080	-521328	-54096	-410224	220976	-329784	-366504	-201336	-2992	186720	-231192	-488248	-318144	-133792	886704	329656	-56056	182176	-1007208	51912	-142400	-622888	-72728	-293768	-849056	273520	473776	-399704	-654672	971808	-245136	672192	-69504	243456	-233920	-72448	-146720	196528	-915712	-595984	-787536	-586304
11.9369	273688	84528	-687600	-310960	-349280	-820696	-1019504	-19424	-421664	30400	-318672	401008	-311208	-500296	-213232	23184	240864	-215936	-287768	-124024	-127392	866072	258520	79944	-127832	-949488	18544	-314792	-816864	-242536	-154904	-843376	349296	472456	-365328	-572048	1076800	-91344	674528	50816	168320	-336128	-230752	-383712	463152	-943376	-456912	-663496	-215440
11.9368	168688	45408	-752688	-217336	-390560	-896432	-1131680	-62560	-205904	123616	-142288	630032	-295152	-651232	-226792	-11584	339296	-97560	-171776	-156208	-151552	620200	243984	320120	-439728	-845112	36752	-566584	-933320	-378248	10424	-852480	358448	295856	-281496	-439016	1170464	-47696	602176	108768	81600	-447008	-408704	-652128	676992	-803056	-230192	-476928	74944
11.9367	-40864	-9760	-706704	-189432	-435232	-858048	-1045360	-99680	64208	261376	179760	643488	-409336	-657256	-223824	-156928	411456	20400	-173056	-315920	-332864	228624	298864	500096	-646712	-777864	114216	-687720	-1002896	-479760	117624	-950448	367936	-17232	-117248	-295608	1149824	-155536	475616	228960	11968	-570272	-565344	-848704	768848	-538032	125312	-339928	184448
11.9365	-256240	-34608	-613888	-241280	-418064	-734192	-770064	-194432	232480	382000	440976	447584	-572112	-468552	-240024	-284544	420064	-42192	-222184	-433192	-547792	-119272	416432	518616	-773728	-774584	245064	-500856	-1097800	-547776	132928	-1051488	403728	-274080	84832	-251600	1016672	-289152	372608	532832	-31296	-653856	-634848	-854560	678720	-213040	463632	-289304	186976
11.9364	-295216	-27760	-485088	-389448	-354064	-617008	-443392	-352608	220448	372304	422336	225376	-571992	-204808	-275936	-229232	330400	-297616	-280472	-496416	-595424	-267680	564336	364728	-849344	-859208	392184	-123224	-1226568	-543240	93776	-1000528	470160	-390872	281216	-383320	877664	-347392	309536	918176	-71552	-594528	-548000	-694912	393632	81264	555536	-218584	153120
11.9363	-115552	19184	-292288	-611024	-329712	-564440	-119888	-495376	91344	227360	183456	32720	-319936	10744	-285448	-33216	147520	-561824	-409552	-591584	-482176	-193728	668192	93640	-805624	-1064408	501808	163032	-1333976	-369488	44192	-802560	538672	-441960	434400	-596744	792288	-375488	206336	1147712	-135104	-351968	-293472	-537376	12384	237152	366480	-75808	91744
11.9362	150680	142288	-83632	-832336	-397696	-527424	232656	-567216	-45168	102512	-63408	-160240	19992	186904	-263256	59616	-40352	-662248	-623424	-685672	-383616	35736	668040	-181512	-586560	-1313352	535144	238656	-1388272	16184	-16976	-629152	515648	-451768	486200	-676712	719424	-437680	44384	1136512	-225088	-51424	33056	-516512	-293424	176048	82368	49376	53344
11.9361	367672	300480	33920	-972288	-515264	-404912	541728	-606464	-114704	137280	-261200	-233728	191400	358016	-238616	-95552	-121216	-581200	-776632	-643776	-362000	344168	581104	-348496	-285296	-1393128	495256	189664	-1388848	476736	-105136	-589136	319616	-338512	422600	-540640	629760	-468688	-37440	1030720	-301376	78048	272576	-613056	-413472	-93152	-147232	96592	100224
11.9359	510592	331488	17824	-986528	-580704	-162912	630432	-693808	-70944	279008	-488208	-24144	117656	442552	-173752	-345760	-63648	-391288	-729064	-458832	-294576	624656	460096	-398584	-69272	-1177568	427888	91384	-1291224	765432	-183512	-637728	26608	-112400	334136	-362312	561632	-346544	88256	991456	-285120	-96480	338432	-717664	-377776	-449824	-339840	126792	142080
11.9358	605224	135264	-84688	-877112	-513168	122544	469856	-857440	109552	365248	-697120	352528	-31872	347080	3568	-435872	67712	-159936	-552168	-293008	-109024	709920	308000	-427056	7944	-832024	372096	-52312	-1026136	742424	-167344	-739440	-151728	52344	309632	-340568	522720	-58576	344640	1016928	-128320	-475936	308416	-766016	-305408	-713568	-530352	170312	-4048
11.9357	644224	-146176	-217600	-688648	-320336	330080	272128	-1026288	387424	342976	-715312	559104	-42432	158016	229904	-335568	181888	43968	-439272	-248832	66784	498520	95792	-500008	36216	-663672	294872	-175472	-627184	478760	-15120	-953056	-99392	34760	295616	-421224	443072	294528	532672	1013408	107264	-806304	345888	-784512	-293456	-764336	-652800	137592	-321776
11.9356	618152	-272080	-348864	-503344	-109392	381016	231376	-1067792	650848	304624	-530400	460992	130272	75144	301976	-245392	215296	155376	-458096	-256152	72688	118272	-145368	-571056	98088	-773760	113696	-156576	-252744	159400	208744	-1269952	58304	-72616	172840	-401200	298208	628176	551008	936704	292672	-901984	518464	-829056	-338912	-630176	-655728	-20800	-550624
11.9354	577456	-208256	-441008	-408296	-2480	276456	274592	-904960	785504	324352	-361856	267200	353304	159128	121720	-303808	146400	202240	-514216	-246888	-71072	-156704	-328088	-570352	161696	-975720	-174408	8672	-31312	-58848	396352	-1506784	107808	-104520	-38664	-264536	189792	928256	438112	799040	375232	-794400	718944	-903232	-336864	-437248	-626720	-191792	-531088
11.9353	586368	-144208	-467024	-431392	-16816	77496	171200	-616704	766800	373456	-366160	199184	468696	274152	-155384	-427328	6496	314608	-515480	-272304	-211760	-192432	-423176	-526456	138408	-1062416	-421952	194088	49864	-115472	508256	-1483040	-7360	-18528	-167752	-216240	211936	1191920	266720	614208	417920	-662528	769280	-939872	-173648	-269408	-702320	-245920	-417488
11.9352	623496	-205248	-455968	-507920	-59104	-135848	-173776	-384112	680816	411808	-438000	234080	412392	282928	-308920	-467616	-131680	554480	-446352	-337608	-253616	-106552	-498904	-529664	3976	-1024584	-460560	323736	71184	-60064	581608	-1231104	-170112	121296	-98248	-351976	304960	1382736	114432	412576	462400	-634304	580448	-866560	136096	-112048	-897504	-213040	-423728
11.9351	602016	-315104	-462304	-536496	-56544	-291416	-623152	-311264	636912	450016	-405120	255152	212552	175392	-318576	-404368	-215584	782768	-310832	-280048	-206976	-67312	-608008	-581632	-153456	-965056	-296400	418824	81336	-13024	631096	-933488	-269360	250752	112656	-488960	345440	1449296	79040	263232	427456	-681920	216128	-688352	418576	53200	-1083456	-213408	-524480
11.935	506576	-386432	-487104	-485912	-43680	-336664	-961776	-337696	645216	476640	-277856	258832	-74160	-736	-348848	-317168	-259840	791352	-125344	21400	-105072	-95152	-696520	-550392	-195432	-922984	-105512	450232	115168	-52720	601968	-712416	-288096	312480	335904	-422992	330816	1357088	189920	209088	223424	-701344	-160992	-489536	496960	153824	-1107168	-291944	-564336
11.9348	433656	-468880	-474832	-436120	-84240	-268664	-1074016	-342960	604048	428576	-176816	290112	-402144	-207696	-517704	-247872	-310336	557344	46904	420720	14672	-121088	-680808	-317544	-57032	-872416	-23136	317840	206368	-131744	452672	-565584	-220480	249648	492320	-198592	360032	1120384	335808	206880	-80128	-636320	-394880	-347808	372256	84864	-914496	-414688	-519280
11.9347	445512	-597808	-385392	-492272	-162624	-171824	-990992	-274288	434720	306880	-117728	311872	-722040	-386304	-767936	-166480	-377152	291712	153816	662952	64320	-132288	-576248	54608	177376	-815584	-7504	35640	300120	-147448	239528	-450928	-22448	86736	552128	8864	460192	826464	396992	190656	-299968	-497184	-432512	-271072	197088	-153920	-603360	-556944	-465968
11.9346	454944	-642704	-234000	-657112	-211728	-177480	-821680	-142560	194272	239568	-17408	261056	-951176	-462552	-945432	-36256	-434592	229712	217912	694968	-41088	-171944	-491032	359000	349944	-775128	61800	-208824	242288	-76168	68688	-338368	294240	-48232	513992	160616	554688	585200	414112	169408	-346432	-317568	-352864	-225856	80528	-434288	-372512	-689712	-400080
11.9345	342992	-471008	-74160	-810368	-208224	-320784	-641488	25472	3056	333312	134512	148512	-1001496	-416088	-938608	133952	-468576	416480	252480	647920	-251088	-268768	-510160	465112	398304	-725104	222800	-255328	-33960	27768	-16432	-199600	587760	-67736	428056	338616	599200	416960	508640	198240	-308352	-149248	-290528	-190432	-5600	-614784	-361760	-731928	-280448
11.9343	145216	-188272	20160	-826048	-176608	-455648	-438336	168176	-107536	510496	246336	16224	-868816	-269104	-759344	276608	-486016	686592	175760	579264	-386528	-438432	-628536	460472	405608	-616008	419672	-122976	-364976	143928	-55824	-16112	689680	-40624	363056	529384	628896	243280	678816	264736	-317184	-52960	-313120	-160096	-114432	-637312	-517024	-628000	-180240
11.9342	6544	-49584	-23312	-694456	-130800	-397368	-179952	197888	-202608	591504	261568	-127760	-667176	-28560	-541768	293792	-485696	807480	-66064	439592	-327296	-679384	-774808	524784	456264	-465880	595920	86376	-508056	299072	-99624	199952	577872	-86368	314744	608032	654944	35104	809440	272192	-394944	-25504	-384192	-133216	-209104	-514688	-653568	-449952	-196992
11.9341	-35528	-149168	-219184	-516480	-80048	-169984	89248	113616	-316368	514080	225840	-265056	-514880	248592	-448680	156320	-456768	660448	-344720	273496	-136224	-901408	-851024	690088	511312	-363464	729632	312008	-406128	457808	-171072	402624	397712	-196704	221752	548864	635744	-104256	854528	154624	-461248	22528	-446240	-117152	-220288	-293696	-657344	-325216	-253392
11.934	-93680	-332720	-492000	-401384	-65216	-22576	277056	47200	-402240	377840	206928	-337680	-387064	368688	-534880	-6000	-406816	339904	-469712	233760	49184	-952752	-769096	797400	498536	-363000	800752	497352	-211480	497160	-296680	500608	302688	-245568	103016	498904	590240	-91808	863680	-34080	-451008	135200	-501280	-120832	-161056	-68496	-571488	-271920	-182080
11.9339	-234888	-419072	-733616	-396992	-111952	-133376	364320	104320	-411744	281792	219664	-326224	-147744	162608	-705152	11600	-362080	74248	-434120	353480	186448	-808152	-517704	698968	466392	-406056	786832	550912	-82560	340968	-502648	376960	303696	-162768	88736	575144	617312	-34240	836160	-169216	-396928	203008	-585024	-131712	-113168	27872	-485776	-194792	448
11.9337	-376872	-385904	-885088	-497024	-163568	-363528	426800	207568	-347216	219232	244320	-285344	244960	-235624	-818224	263872	-340064	5448	-390568	482544	315312	-641984	-211224	435248	528328	-368968	687800	438672	-57576	65952	-751776	18128	288672	-32608	257864	682088	728704	-114272	698976	-173408	-399552	98976	-696000	-142752	-125040	-78256	-419568	-47728	86528
11.9336	-442032	-316528	-941760	-661376	-146080	-407136	524528	203104	-234880	152384	270752	-251136	627760	-455568	-806784	567024	-341472	55752	-406152	508232	416912	-614352	-29120	182032	662104	-195520	512784	244672	-102432	-162528	-934992	-377504	170976	-10632	521392	613992	766592	-325136	448960	-73408	-506304	-108000	-790560	-203424	-182736	-314560	-343360	87848	-42992
11.9335	-484848	-277360	-912224	-815712	-101648	-165512	630640	91936	-125040	93440	307024	-190944	779672	-322160	-694968	684336	-364896	55600	-411400	485888	394480	-670560	-76016	80808	691728	15848	255480	76128	-168392	-225152	-968304	-552720	-6864	-167464	730048	306064	593312	-451760	186720	43968	-619904	-215424	-829312	-365088	-260208	-522224	-254592	117088	-296800
11.9334	-558312	-295392	-816704	-878312	-166848	141848	676528	36000	-115952	61824	358560	-91488	647664	-72256	-558256	557312	-408064	-21304	-392472	490192	220656	-664272	-305328	156352	513048	83664	-63400	-28392	-192088	-111480	-870344	-491888	-121792	-415856	824664	-79232	298880	-338240	-20416	116160	-584576	-163040	-785728	-555264	-334640	-602288	-190960	56664	-556000
11.9332	-558216	-370656	-696864	-829032	-387472	266208	603968	131664	-278496	30864	396304	-7424	376240	-35648	-493768	313136	-459904	-27048	-446224	483576	21440	-586856	-574384	335936	237992	-63184	-328656	-65008	-130256	91320	-714952	-432928	-108480	-590848	804760	-320456	102880	-59392	-197504	149280	-401088	-93024	-631456	-614688	-366768	-564128	-195792	-2000	-811952
11.9331	-351360	-457120	-571088	-741256	-628208	218320	377280	283200	-538704	-19360	358528	39152	142520	-227096	-571640	96704	-505504	150384	-594880	414200	-51600	-532224	-753136	482216	53416	-286448	-371360	-30904	-18024	245544	-543840	-524192	-33696	-616200	627968	-357600	80544	210416	-362144	189856	-279680	-107392	-380672	-527360	-334288	-446560	-281376	-16776	-1054672
11.933	-12048	-487808	-399360	-716504	-714736	187440	26304	325312	-726528	-45824	233136	121376	25648	-382744	-772712	-44064	-527296	422240	-711384	325384	944	-514160	-783176	450088	20872	-390432	-129232	35768	69088	247280	-366016	-631072	-26960	-573928	267440	-324520	98240	389392	-477408	260576	-393792	-135040	-154528	-504224	-283776	-267040	-395360	-30360	-1164336
11.9329	221840	-458384	-151920	-786096	-619408	254440	-322096	193008	-762512	-9584	134512	291264	26432	-310760	-1008896	-141344	-492480	585752	-705904	281544	36944	-492552	-670440	198256	88568	-357672	242688	80552	121096	99144	-205872	-589120	-144048	-574528	-153096	-369032	23264	488832	-533472	329504	-637824	-112288	-122368	-726336	-279824	-68352	-430864	-90864	-1020704
11.9328	230400	-430944	100656	-897752	-460192	319600	-546432	-52368	-708912	25088	208880	461456	129504	-71208	-1219840	-238960	-371136	532512	-653808	273648	-45088	-531496	-459960	-152008	213928	-351776	464792	137512	207800	-113488	-92624	-485872	-311984	-588784	-408424	-474632	-108672	517088	-573088	341600	-755520	-129792	-324576	-1093216	-295568	64416	-320304	-179904	-657040
11.9326	122120	-423520	238080	-1004104	-349440	299792	-668096	-298208	-627072	-69488	425008	478928	295560	142272	-1392512	-335296	-198560	328304	-658056	265536	-186992	-737080	-230056	-423640	357936	-481040	371144	295720	384256	-306400	-19896	-520544	-415888	-481600	-390656	-495376	-170944	472832	-594976	274752	-677504	-274144	-595776	-1361888	-235168	96544	-118960	-235096	-235312
11.9325	46040	-362144	236480	-1137200	-292512	248936	-791024	-460656	-500064	-335664	552304	285008	431352	178512	-1476984	-362992	-87776	110464	-698384	256320	-252432	-1039544	-88872	-549488	412408	-659192	66224	507280	627904	-420664	23816	-695520	-429904	-206240	-203472	-352864	-108736	384736	-520512	163648	-579904	-449152	-724320	-1459808	-96944	106576	46608	-220872	90640
11.9324	16768	-189088	191888	-1352736	-223920	225264	-917008	-541520	-329616	-662192	421856	-35088	438904	6912	-1381752	-241600	-125888	-48112	-698808	247168	-192288	-1218960	-123576	-587104	279560	-742056	-167592	561872	865480	-400848	-7032	-836768	-436400	116328	-14128	-140456	32704	282736	-302784	71744	-601536	-503232	-669632	-1488448	-32000	190576	102032	-155400	253584
11.9323	-22960	47824	169504	-1590112	-99040	165200	-960720	-613936	-189744	-874720	134816	-311536	321488	-276992	-1104872	29408	-262624	-169448	-643608	222152	-90928	-1173856	-312616	-586856	34504	-707464	-129136	353528	1021736	-237224	-180176	-853984	-504432	325552	112168	-11800	196768	162992	-12480	38400	-667136	-450208	-571264	-1468896	-172912	334432	53552	-79184	273952
11.9321	-65224	276528	97472	-1650384	64672	7088	-951120	-709232	-124032	-872976	-76192	-374000	213264	-507880	-782280	352752	-349760	-300536	-542472	192152	-49584	-1003632	-511440	-527656	-108776	-630120	141648	66912	1058824	-24640	-475912	-795632	-581952	358280	192336	-17392	365216	39888	210976	48896	-651776	-423008	-562368	-1304768	-458816	447328	-70144	-25112	228096
11.932	-41200	511152	-124544	-1401696	224352	-135504	-1027728	-736992	-92496	-690160	-128608	-162240	264344	-562472	-535792	616736	-294848	-446720	-373608	173232	-58800	-798176	-582320	-408072	-24720	-557472	456952	-23472	1010968	117384	-767744	-690272	-553552	248096	218728	-95048	524576	-9840	255808	58848	-569792	-470048	-644192	-1020768	-712272	488896	-228176	-18616	179072
11.9319	83616	792432	-443424	-1001472	370848	-76320	-1168736	-582784	-79680	-453760	-132640	187472	488160	-436640	-347992	760464	-133856	-578192	-155840	114200	-17776	-523192	-538064	-317512	216000	-498560	682536	127024	955808	196416	-933928	-527024	-394784	65960	154464	-189984	627168	66656	99264	44896	-492736	-533856	-746848	-818240	-856912	472576	-343776	-69344	112624
11.9318	277480	1054016	-659248	-796840	530208	175328	-1122832	-267552	-151888	-287488	-201952	432912	745392	-228472	-157592	757280	48704	-668656	-2368	-37344	130016	-179936	-501448	-337336	468464	-474312	801808	323712	908256	319360	-951440	-384288	-205904	-113264	9448	-324728	611968	187184	-163392	18144	-404032	-579040	-837408	-797568	-965232	362128	-362528	-142496	-27024
11.9317	478344	1151792	-638896	-934704	694000	391616	-755120	67136	-337184	-214480	-336272	463424	885064	-81376	5776	607120	216192	-691768	-3112	-191680	326224	88704	-520192	-405000	627584	-473320	826280	386944	783504	490000	-873848	-389824	-76256	-249752	-148824	-537328	467968	191696	-364640	-10144	-266816	-602176	-920800	-800352	-1091696	88064	-328464	-173336	-235712
11.9315	619072	1032720	-472192	-1165240	771296	410432	-301408	312464	-547408	-147376	-474336	392080	867904	-115040	77432	379824	372000	-598704	-101552	-196592	478608	161160	-499656	-372160	610544	-392552	741688	305392	524528	553488	-770184	-523520	14720	-365680	-259000	-778792	273760	24720	-406688	-43264	-154112	-556096	-977504	-653344	-1154800	-299792	-321696	-146792	-436672
11.9314	637344	789136	-364320	-1146512	650992	322192	-93072	438528	-693872	3136	-562112	366496	734864	-321416	75640	200640	503776	-362016	-171352	-89456	565328	91232	-351608	-217000	391016	-135144	557672	169224	219768	409224	-705136	-617872	115376	-482920	-290904	-906192	155264	-193888	-344832	-65568	-165312	-411936	-956032	-433472	-1029664	-610624	-336976	-133208	-577424
11.9313	505192	527888	-391792	-874288	323984	307168	-138144	414528	-786800	210240	-572112	366880	514040	-529152	58256	139168	579648	-54192	-170848	-83192	613648	264	-135520	-113408	129216	232728	326568	57720	12488	180104	-723296	-590608	192000	-542280	-216440	-807712	178624	-295552	-276416	-32192	-254208	-277440	-827040	-345536	-700000	-715488	-319520	-190696	-675616
11.9312	265920	268576	-431456	-649472	-73120	391016	-175952	223600	-851328	346784	-533744	265040	229720	-573712	22312	152464	580672	180848	-141464	-229672	616880	-87080	10080	-224904	105208	520240	78552	-8552	-74112	80096	-810568	-536320	184528	-460952	-23120	-538656	287360	-216400	-198752	74880	-279872	-304960	-621440	-430976	-271312	-684256	-301264	-252568	-748304
11.931	41760	10656	-349200	-641056	-344448	459296	-78224	-15408	-861632	316768	-532640	17008	-26416	-507512	-41744	170960	500640	270424	-97288	-296016	547104	-202120	31336	-484192	379576	625712	-188752	-75384	-131192	178712	-900592	-548128	124256	-260480	225480	-290168	374208	-14544	-62144	210240	-215168	-472128	-414336	-549472	129296	-637808	-380624	-194760	-759264
11.9309	-14752	-176848	-187840	-681016	-369904	442144	20992	-83408	-852960	139632	-613200	-287072	-131824	-514232	-60256	184320	328704	274432	-12576	-99504	433248	-316632	-5904	-667520	643312	635960	-418240	-212456	-206064	374216	-948520	-586512	89840	-39472	405416	-192080	412704	210896	94752	327808	-168064	-588896	-271552	-594944	423664	-553824	-566304	-33008	-675168
11.9308	163512	-211056	-101040	-561632	-186320	370696	-19552	98304	-970912	-92032	-713632	-517920	-63760	-603224	19048	199328	72928	267200	94600	218240	339632	-377528	-16328	-667984	579816	693264	-481056	-419352	-249176	534672	-969696	-579296	65536	175832	449384	-197136	471008	379088	179712	453760	-185920	-542368	-198624	-583296	583760	-347952	-764912	37264	-528608
11.9307	450616	-111776	-144592	-361920	36144	287056	-170000	351280	-1261632	-292112	-767136	-575120	74240	-564608	75072	175424	-205856	225816	154320	412280	263712	-396240	16024	-590944	285344	837200	-334960	-594200	-221896	578664	-986808	-528160	-38496	430584	407496	-211528	572704	445312	179808	638176	-166784	-409152	-148256	-548032	622224	-91728	-929424	-131512	-383824
11.9306	587944	5264	-228096	-335480	122272	212376	-338448	436784	-1507968	-408240	-805920	-413232	173760	-296576	-71320	66848	-430048	108016	134832	466392	151280	-406464	25304	-565368	125040	1010480	-130248	-633504	-167968	475008	-982504	-451136	-213152	678320	356368	-260576	602624	422736	146432	845792	-23552	-294976	-96032	-484032	585696	20240	-1080720	-427240	-266112
11.9304	429280	53168	-268704	-567928	42128	196712	-482368	294384	-1450528	-424336	-863456	-95456	201584	5600	-392640	-109936	-591424	-13304	84272	508448	36976	-384648	-84160	-576232	226856	1154464	-65256	-531680	-152072	264912	-938176	-326816	-319696	766792	299384	-403352	426272	385008	95008	960960	162688	-194080	-87584	-411584	521328	-58000	-1162336	-590456	-157296
11.9303	99336	49776	-286624	-888320	-71248	292736	-551120	18480	-1129584	-380816	-850480	201264	151808	113360	-662408	-299904	-760576	48	65544	526568	60128	-306288	-328152	-546584	361648	1244608	-175592	-350920	-182768	54312	-879496	-163296	-279728	643784	214600	-537128	93088	390944	45952	917568	230912	-74368	-167840	-398240	435712	-132096	-1038160	-526640	-43552
11.9302	-166472	66224	-313024	-1079072	-87920	457704	-465328	-312512	-841104	-367856	-686656	322608	21880	56824	-751552	-455520	-981440	169704	84800	402784	277776	-235160	-564480	-487336	337688	1266232	-349080	-141952	-212216	-100784	-837784	-29072	-191936	444632	149424	-474184	-164608	388768	98816	779520	136256	5696	-287744	-488864	303296	-17920	-701808	-405608	59664
11.9301	-299680	132720	-304112	-1060088	-45920	565568	-237520	-673888	-767568	-455568	-506976	280624	-121880	-9568	-765264	-520672	-1186208	354240	99184	160808	555376	-256720	-603608	-464584	258168	1209176	-496768	61648	-179568	-267904	-792112	52368	-193984	299976	169192	-238208	-176032	253456	293792	677312	-4608	-32288	-357856	-668256	124912	219552	-348576	-421704	126496
11.9299	-403328	201552	-226704	-896152	-94880	548264	-11712	-1006256	-811952	-625520	-536624	214144	-164992	-93968	-831752	-444032	-1257728	402424	78624	-46288	723264	-349320	-445080	-476000	289504	1089520	-592160	220056	-64656	-510840	-694296	153536	-293248	181480	223208	-95880	-17632	-34816	450336	695264	-47616	-149536	-391328	-894720	-33328	359664	-158608	-550920	154496
11.9298	-512016	184528	-164928	-727928	-284928	461760	89536	-1203952	-808912	-780736	-751616	228560	-104824	-308544	-894824	-283920	-1162368	294712	51144	-174072	760144	-413984	-311320	-465008	389768	957184	-575120	304632	70520	-729392	-539128	317312	-405264	26552	170568	-205816	100288	-303776	356512	821280	43712	-215744	-499840	-1117632	-77152	283616	-128960	-621512	175248
11.9297	-525256	29072	-246032	-679256	-488928	389096	82176	-1208304	-740736	-812016	-869968	325152	-85552	-603216	-807720	-229072	-976352	125904	83552	-314488	733808	-417304	-365104	-426600	420592	875464	-373672	297744	121936	-741024	-379872	458336	-483184	-112440	-26440	-396448	87584	-362784	103488	969376	184832	-170848	-723232	-1269504	26592	57888	-187408	-561792	215584
11.9296	-430800	-223744	-478624	-745408	-560912	346544	40752	-1063296	-683024	-658400	-737168	449904	-178224	-780064	-541664	-403856	-793824	11296	202984	-493376	650016	-419984	-486376	-402872	372816	877312	-56992	151240	58640	-518936	-287400	472544	-525232	-168288	-218616	-412376	32416	-233328	-2528	1048224	257920	-100576	-963264	-1302208	196432	-173680	-321536	-470488	245264
11.9295	-421464	-460848	-736480	-789712	-503328	320608	-4368	-879680	-653568	-350944	-523968	535792	-238120	-760344	-217048	-685744	-664896	28784	341880	-626664	487088	-470704	-447984	-395496	312576	917352	163848	-179744	-47056	-245552	-303952	389568	-516496	-207456	-229520	-246696	25728	-98304	113248	1039744	208704	-128096	-1132448	-1240384	291840	-285920	-487664	-453272	197600
11.9293	-657424	-593824	-893056	-720808	-424224	331336	-35936	-764192	-600592	-31696	-446016	515616	-121096	-651888	11192	-826624	-620992	193064	392088	-689824	315888	-551576	-232712	-376296	218968	880352	160144	-618592	-136464	-113664	-395744	334160	-452336	-337600	-38920	-91528	37184	-27440	190496	1006400	74368	-254656	-1263008	-1159072	242400	-213456	-540016	-493896	62000
11.9292	-1014272	-627200	-913872	-626400	-375456	399968	-17296	-743568	-487152	109520	-473952	370048	60992	-547160	43360	-742432	-676096	439848	320384	-756640	237584	-630728	-15928	-366768	59136	681688	27016	-968784	-231688	-155392	-429968	369712	-374768	-530008	238512	-77768	4384	96432	50528	997760	-66560	-343488	-1388960	-1107936	112720	-17296	-408928	-513664	-89696
11.9291	-1204328	-614592	-833200	-638176	-305312	490200	24576	-717024	-330672	-17616	-466080	168064	98552	-423776	-115856	-571648	-766368	648048	199000	-839576	231520	-693832	124288	-408592	-48760	366952	-55824	-1099600	-328912	-275656	-263896	450896	-305296	-661832	494648	-217608	-48832	320896	-139680	986016	-159808	-279840	-1423296	-1082272	18864	102832	-250112	-472600	-206080
11.929	-1089672	-571616	-705232	-720096	-166384	535832	-31440	-527696	-182336	-314752	-432064	13248	38464	-265880	-328224	-444352	-765600	700680	117072	-847224	208256	-712024	290968	-465536	56352	74400	-20600	-1054480	-333664	-368416	84592	509776	-185296	-682136	686224	-491376	-69120	462224	-163104	947552	-189376	-121056	-1272288	-1044928	-3936	-16208	-250944	-366656	-328544
11.9288	-758712	-477968	-578800	-725904	-8480	512824	-242704	-141296	-85200	-587616	-473296	-38048	136952	-130144	-397816	-320864	-631264	542872	102328	-739928	192432	-650256	540240	-458288	319896	-109672	93712	-914608	-213808	-378480	409680	520672	35552	-615872	802504	-800768	-95456	356416	-86336	956768	-157376	-37440	-1002080	-943808	-9360	-289136	-352352	-199872	-494544
11.9287	-359680	-363072	-468368	-637400	66240	452688	-467488	275600	-26736	-725920	-555056	31168	440752	-55728	-243928	-112384	-482656	222240	136312	-589248	296080	-535856	744024	-401952	492120	-217824	248896	-660640	-116544	-325168	539584	477856	295360	-463008	854368	-920712	-220608	163584	-103808	1090592	-83584	-110368	-762848	-744128	-21056	-447552	-325008	-25160	-624400
11.9286	-4928	-333584	-354704	-586344	19808	403128	-500480	513824	63104	-755840	-538624	241504	663520	-36456	28280	145440	-454272	-101216	187464	-441600	509808	-462256	759488	-410368	433192	-311520	408736	-272704	-177320	-291672	542448	359216	490048	-235640	883424	-720632	-433440	212352	-223168	1253056	-14720	-258752	-591648	-496480	30640	-355216	-85712	42864	-607952
11.9285	200384	-479424	-254896	-627520	-77824	398560	-323328	538176	229232	-722608	-409440	569872	575984	-105392	250664	341344	-514752	-236144	198680	-256432	685872	-483808	615312	-547560	259176	-377304	498464	127912	-286664	-329928	607696	140976	606192	-55040	926056	-404368	-593376	560720	-326368	1225632	3264	-380416	-426176	-341760	210576	-156672	215392	-66352	-478720
11.9284	209592	-771920	-261744	-652440	-128432	440168	-120448	493632	418256	-589360	-293008	881264	307352	-310952	330272	464976	-524672	-121968	98696	-36592	752720	-540680	444488	-756432	142752	-355968	482224	377248	-234616	-367216	746784	-153952	692432	-54816	968936	-318128	-597696	912944	-419968	927424	-24000	-470944	-284416	-382912	451248	-50080	411248	-285664	-385200
11.9282	138440	-1079360	-440304	-581576	-117040	475104	-48448	517280	530304	-297376	-235392	1004016	118728	-570120	259296	624288	-448800	97904	-118064	96312	774304	-528168	317488	-938056	94536	-244528	450912	455768	-48800	-285120	748440	-437968	743168	-191944	964664	-523664	-514624	1007280	-583488	520000	-38784	-545472	-276800	-564736	584992	-16448	481008	-481296	-386336
11.9281	176960	-1272128	-699216	-494976	-124032	425648	-85120	604512	524736	100464	-128352	891648	55560	-678408	92160	866544	-398560	214888	-351296	29456	751520	-425568	225968	-1015976	18568	-113368	513792	451000	19048	-107112	467848	-619360	721248	-294432	872192	-766504	-504320	901936	-730016	210880	3456	-537216	-424608	-733696	515792	106960	488848	-589472	-396096
11.928	357024	-1296896	-851936	-484528	-222656	275664	-121440	656496	426048	422160	98224	646592	-1064	-535848	-42120	1062480	-460480	153712	-483256	-210704	559952	-320880	174192	-929616	-105344	-21032	608032	388488	-146968	-12624	40448	-694112	665456	-300584	670856	-867648	-634592	802608	-659232	66112	74816	-380384	-598592	-797600	325024	343952	477824	-630328	-358432
11.9279	523712	-1168960	-817104	-495768	-394000	106992	-110528	605088	259360	494592	332592	379024	-81448	-272856	-16832	1038240	-587584	-7264	-492744	-492416	192368	-302528	205056	-673928	-200392	41368	539912	243488	-381720	-121120	-270264	-737776	649584	-308728	385584	-907416	-809184	778048	-362624	74720	83008	-147104	-670560	-770496	181152	524032	448096	-636792	-349168
11.9277	567224	-931136	-683584	-424064	-565296	22816	-83872	478256	54976	301136	406352	116096	-131232	-100856	126280	801120	-686048	-168856	-446128	-666728	-112272	-345344	345760	-358944	-228824	97856	247528	76992	-495736	-350768	-353368	-777328	641760	-371856	122312	-969800	-862848	772048	-83936	261088	-57600	4384	-622464	-690144	154640	526544	358704	-652464	-431296
11.9276	546048	-633216	-569008	-283680	-698480	65744	-89856	365552	-106768	-11696	297600	-131712	-176736	-113968	187600	556640	-710720	-283072	-399792	-607296	-147104	-316832	557104	-125456	-254744	113864	-84416	-10400	-486424	-555792	-290248	-731648	534816	-398832	4432	-958680	-705664	768352	-32960	595904	-353280	1824	-492992	-576544	150304	445248	146848	-755920	-513504
11.9275	523712	-333536	-503680	-173208	-792176	233352	-168432	317360	-149648	-263392	141328	-300496	-277816	-262512	74232	469408	-644128	-320960	-358088	-281864	-30064	-100896	724184	16712	-340080	25328	-228264	-56440	-422792	-720512	-186936	-546544	336688	-323392	18704	-803632	-392544	782096	-182080	876800	-710400	-96128	-338112	-468512	34880	437600	-177376	-973968	-458704
11.9274	437344	-96704	-478336	-130960	-819616	506448	-334496	275984	-105872	-367056	64960	-330192	-368496	-422496	-55400	465856	-488320	-274952	-312856	148784	-42496	280784	716192	169312	-431872	-153112	-146288	-204056	-300840	-916192	-92816	-329024	207568	-238712	-4696	-644248	-81312	750176	-386016	868864	-989440	-197952	-267552	-415840	-194144	506016	-465024	-1182328	-276000
11.9273	246376	26864	-501904	-124208	-742416	790280	-528608	147472	-85888	-345888	61264	-251072	-346464	-451928	-31144	344256	-331328	-204968	-271184	395096	-240064	669088	513968	365104	-417264	-302080	44168	-470112	-124376	-1113992	-64256	-234768	261456	-266048	-185464	-628960	81504	582096	-563776	579136	-1101440	-248768	-381664	-410080	-407920	535680	-547840	-1208256	-101152
11.9271	88752	28768	-547072	-138520	-599600	891408	-620512	-35376	-135424	-265440	22976	-157344	-288496	-281040	56336	53600	-319424	-190880	-238264	295560	-397776	892720	262768	528424	-289152	-329816	253128	-704464	10448	-1167512	-171104	-251472	427760	-376432	-433784	-665352	64064	309600	-684992	279776	-1070528	-241376	-611392	-384800	-514016	504048	-433712	-1043120	-11920
11.927	125976	-48272	-526272	-187208	-509008	685856	-521328	-88400	-199840	-180096	-120624	-107760	-362720	-5664	-2000	-227760	-477984	-216296	-214704	-20200	-325152	899144	117352	621744	-188952	-304520	461664	-815144	31384	-1005304	-390600	-229104	559776	-443752	-584848	-552224	-35392	71856	-682752	227872	-1007936	-240384	-741440	-312544	-565488	528576	-309488	-845360	43856
11.9269	294944	-135568	-414832	-267392	-534880	314648	-271824	112800	-235824	-127360	-320368	-93568	-525360	185336	-189496	-308880	-640224	-182176	-225456	-275904	-86160	765528	47808	683504	-235800	-374368	634072	-872824	-9584	-753920	-583144	-133648	597088	-426920	-620832	-275784	-70880	-49376	-499872	431904	-1016768	-355040	-668384	-250656	-661744	682848	-341424	-719616	136800
11.9268	379216	-180064	-341264	-384776	-602432	83264	26432	434112	-265392	-123312	-470928	-98768	-527432	217584	-275984	-201968	-648864	-66744	-316784	-325536	107968	589536	-93944	687696	-360768	-539184	714536	-927472	-48992	-613352	-637496	-123344	567472	-413352	-638984	-10728	33120	-88608	-208672	708960	-1098432	-599200	-533216	-264192	-789152	864000	-533120	-619152	253600
11.9266	306240	-169936	-451760	-573064	-592240	117680	330448	586464	-292432	-144816	-539184	-151136	-276888	185488	-168848	-79232	-566016	8792	-495272	-250512	108528	390368	-318104	526448	-387672	-591336	717656	-884208	-124656	-643392	-589272	-312208	499232	-505104	-652824	114744	214528	-91344	-2752	897088	-1143936	-826752	-517536	-343584	-837936	916656	-777280	-506272	329648
11.9265	216520	-129968	-706336	-795728	-486384	228800	636448	430016	-260160	-144144	-582448	-288832	5816	173568	-35656	-74928	-575232	-76544	-682896	-220040	-88912	136200	-449584	200368	-258672	-359384	711056	-674312	-276272	-721704	-543336	-578496	394224	-721688	-574000	104600	320192	-45488	-30592	970848	-1030784	-912768	-606144	-425504	-766336	849408	-979664	-471480	333104
11.9264	236560	-95008	-905040	-882528	-373552	189144	876080	103936	-146976	-98992	-636624	-487520	79672	140888	-21520	-188256	-713600	-291536	-765416	-308104	-377328	-148056	-378032	-120456	-91800	41832	679176	-423200	-430880	-707856	-527360	-701728	247744	-989128	-375992	-8968	250976	52752	-247488	995712	-749184	-944256	-646176	-463840	-666304	847344	-1117392	-599960	291872
11.9263	350688	-76704	-917568	-697912	-332576	37112	941984	-149744	-32336	-27440	-651712	-651744	-39688	43608	-41568	-344640	-823872	-490976	-700992	-447432	-619360	-356320	-213232	-306608	-15312	302672	516392	-310896	-502352	-604240	-484896	-617200	57984	-1168880	-129064	-200128	76864	138224	-455200	1024800	-420352	-1091264	-560768	-455776	-646000	1049776	-1217328	-816872	264048
11.9262	535720	-48608	-805264	-365440	-354848	-11048	833168	-211520	-496	49968	-576208	-702032	-193784	-50712	39688	-488480	-771424	-564168	-567128	-533344	-749792	-416640	-112512	-400304	-38616	249840	222856	-345192	-529312	-524848	-376752	-450304	-146816	-1124216	131872	-388960	-20864	141568	-496000	1044096	-176896	-1326944	-398208	-422432	-718304	1363744	-1286032	-967744	297200
11.926	840048	23680	-703632	-192768	-364384	120968	673872	-112176	-29744	122352	-452016	-660368	-313672	-72696	185696	-617104	-603168	-504488	-475888	-544120	-811552	-386880	-78120	-453528	-99168	-1472	4264	-404344	-597560	-528760	-219576	-350000	-272688	-826912	424192	-480112	61248	93984	-390560	998336	-51712	-1445248	-231648	-386688	-839008	1541536	-1262400	-987456	394688
11.9259	1217728	126544	-660240	-337432	-278672	291416	543776	73824	-47568	148928	-370368	-618688	-409928	-74136	285512	-756832	-460928	-364312	-443832	-532720	-865088	-373672	-29536	-398608	-132928	-226944	56200	-444888	-683040	-549648	-49656	-364528	-207072	-407024	678080	-478288	256224	113616	-276128	851392	-8576	-1357984	-114144	-358880	-986816	1434448	-1091632	-902000	504368
11.9258	1433960	189408	-619648	-639976	-74432	363496	379888	283840	-64640	66912	-363776	-623376	-457784	-116296	351376	-907104	-419840	-187616	-377880	-514072	-900752	-383080	28400	-211664	-69752	-324336	300944	-526248	-688744	-519616	75520	-444160	65264	-61392	735328	-471536	442880	255632	-250240	613728	-39168	-1198272	-89664	-334112	-1141248	1128832	-862048	-731272	550048
11.9257	1312800	155312	-511920	-818080	160160	353296	110912	448128	-177024	-112016	-384192	-631168	-445200	-112240	453008	-1005248	-456640	8752	-203616	-434464	-892608	-338976	34880	-57984	126440	-332992	474008	-654320	-601680	-498584	63832	-493280	433344	93664	545896	-497592	590080	392496	-321216	328352	-161792	-1092448	-149120	-309792	-1223728	818960	-769296	-495640	490064
11.9255	1009792	50160	-316000	-739168	257488	319008	-189392	499760	-428864	-256288	-360208	-591328	-462496	67888	532008	-974256	-519584	196328	30752	-289536	-879456	-248656	-960	-100592	357904	-320408	460264	-740432	-502840	-594424	-118592	-431920	762144	73312	233672	-518320	718816	312768	-465760	59104	-343104	-1001536	-208992	-294560	-1139040	591840	-873968	-272448	348784
11.9254	854272	-46448	-68848	-473416	111744	236704	-370768	431440	-724688	-232800	-243664	-526704	-608416	365600	463880	-816032	-573472	296656	211896	-195536	-895232	-238640	-24632	-261760	443472	-327944	398928	-735632	-434016	-775456	-332120	-257232	980352	-37632	-91880	-529152	777760	-13952	-639424	-123232	-504704	-859424	-223904	-283008	-878704	390496	-996208	-136960	188224
11.9253	929056	-95488	153120	-178440	-203984	68544	-380128	313600	-901072	-52848	-42896	-502224	-846408	562224	289072	-624672	-595456	240648	286016	-264080	-858432	-375824	-37456	-350512	341152	-380200	423728	-700720	-348848	-872736	-358576	-45456	1066896	-159976	-447520	-593640	676384	-332144	-742976	-191264	-613248	-711392	-282432	-245248	-536400	168720	-959936	-66488	49248
11.9252	983368	-133232	273328	5848	-492368	-132832	-288384	230272	-867280	155936	148448	-545440	-1054880	553128	213432	-492272	-572704	102064	272032	-455568	-653680	-551352	-65512	-354728	214176	-475800	454248	-709664	-202928	-802664	-164064	120128	1026032	-253920	-821904	-735840	449248	-356192	-693408	-194624	-691072	-613280	-486912	-182464	-213712	-6912	-843760	8776	-67584
11.9251	806720	-210112	255664	24752	-599952	-280704	-188128	198640	-667488	299152	200672	-628752	-1177744	458496	341560	-431152	-510976	97272	178208	-636352	-321232	-625528	-78712	-422616	190336	-585744	345520	-759008	-28616	-689848	34576	204320	906272	-319320	-1068608	-872176	276896	-96336	-552672	-193632	-728640	-521728	-764544	-170784	55872	-52528	-834464	82696	-153968
11.9249	522520	-325952	112592	-52856	-510928	-368576	-145968	158432	-425408	364224	74704	-699200	-1238816	419296	535120	-393232	-425600	352256	-18272	-728984	-45744	-613576	-53736	-591520	171376	-696504	127400	-803008	90664	-697640	45248	205840	785824	-363048	-1091904	-896240	290944	192016	-475872	-166560	-682688	-398688	-914720	-278592	285008	-2112	-905632	87456	-155200
11.9248	398728	-435136	-105536	-102056	-306656	-450888	-209856	38048	-250496	337104	-138992	-696560	-1257320	410848	588920	-321664	-314752	706448	-309304	-715704	66816	-630744	-67344	-717152	5168	-817544	-47648	-814872	94320	-811128	-50488	137744	705696	-354216	-1021272	-795104	427296	356656	-489184	-54624	-594752	-317664	-849536	-433984	469216	29696	-845504	9920	-38544
11.9247	480672	-488416	-308144	-89760	-86656	-540472	-358560	-170704	-193968	176320	-344080	-582448	-1235720	346792	455296	-176784	-158816	860256	-643152	-559184	91728	-712040	-192688	-677784	-250368	-912400	-130664	-781200	8080	-883912	-40392	37232	654368	-243360	-1037192	-648936	525600	466656	-438400	104576	-597120	-342720	-684416	-455488	569888	-448	-594176	-96448	96592
11.9246	565008	-459632	-387776	-102896	80800	-595416	-464336	-396576	-254544	-91328	-536960	-392288	-1183192	272392	240752	32736	31360	702216	-974816	-257920	126736	-795816	-331040	-499768	-392144	-887592	-195344	-684584	-51856	-850640	92408	-52416	621120	-57032	-1100320	-533872	516128	561936	-227392	188960	-723328	-388000	-570400	-264800	553248	-26224	-346256	-202944	65872
11.9244	500992	-363008	-307744	-196816	186656	-591888	-408528	-540224	-378272	-325216	-726528	-225520	-1075680	319824	58256	224352	175200	378600	-1252512	50712	141328	-840096	-299160	-266800	-347856	-720792	-251848	-524296	16152	-773464	144392	-129648	604096	67624	-1024064	-449576	446848	515840	10880	162432	-806528	-338112	-531936	-10240	429136	9856	-267568	-317648	-179024
11.9243	369336	-263952	-162016	-302712	265696	-555248	-230400	-549184	-458288	-380208	-835264	-141600	-856688	488488	-54776	295184	184768	62864	-1361584	192928	62720	-830544	-100600	-38408	-235672	-546920	-200512	-322976	163024	-686504	-3752	-226848	560992	9288	-768552	-349672	372864	278064	92288	126560	-684672	-254496	-503168	94400	241184	69968	-286384	-408600	-450416
11.9242	332520	-246800	-89376	-355080	319824	-533656	-71456	-458480	-401648	-229040	-781200	-101472	-558224	591640	-125016	214528	100224	-188568	-1207992	167928	-65792	-707384	31768	115648	-177984	-525880	-3384	-97824	216864	-527176	-206544	-347856	432672	-188736	-479424	-236400	302688	54112	36896	150656	-450240	-316096	-433248	21216	24544	82384	-251792	-402968	-547648
11.9241	417440	-342448	-123296	-420176	276032	-581752	15600	-355648	-238144	50064	-609904	-53008	-337584	463944	-212584	17680	107712	-339304	-902912	121600	-119408	-439088	-78728	119888	-201128	-656496	226976	139920	92552	-273192	-244512	-457072	241392	-363000	-244088	-185280	251648	35600	11232	158656	-356864	-565632	-299840	-68064	-202976	37248	-161456	-274264	-528160
11.924	511152	-494816	-179312	-582240	78016	-737104	98832	-286112	-122112	349040	-436848	-23296	-284592	147352	-365168	-276160	344928	-313696	-728728	112448	-69936	-177104	-327888	-18224	-300992	-812856	358256	346960	-84536	-42768	-99208	-532032	95680	-427976	-1744	-227936	269952	86608	74720	57440	-486720	-840960	-89696	-64992	-398864	-15792	-130640	-62544	-612800
11.9238	508544	-611168	-183440	-762168	-197424	-951616	210400	-193952	-179168	550528	-288336	-59296	-272424	-179568	-561784	-646992	704864	-118032	-813736	60624	-43424	-173176	-462464	-193992	-450184	-930328	349272	452896	-125848	33520	48984	-577984	68304	-461512	257616	-243216	375968	-64096	134624	-124672	-643584	-975744	156800	-53664	-480336	-30336	-228880	187248	-832960
11.9237	389312	-629184	-132768	-791464	-394032	-1071472	276352	8592	-378832	542704	-113808	-121136	-135000	-393680	-723544	-972944	916064	113280	-945120	-46696	-169872	-475032	-368736	-303648	-525016	-1036976	188664	424704	-5904	-15392	55304	-595120	128768	-571936	383288	-68376	488160	-397312	138368	-312864	-607552	-968672	321952	-152608	-396688	10304	-434512	430920	-951936
11.9236	169320	-527360	-15456	-651368	-451296	-965536	232720	298992	-598000	311536	59968	-118960	72448	-477432	-799800	-1078288	818016	280584	-847864	-75032	-415056	-828576	-158208	-301520	-377704	-1120992	-141088	296824	125320	-53456	-33512	-585312	206832	-746704	264888	263616	471648	-622832	157376	-491168	-382208	-920448	311552	-307168	-208608	97088	-679408	580368	-807088
11.9235	-151640	-310208	226176	-501448	-448448	-684824	114000	514864	-763456	8144	116464	-28528	147040	-433400	-806568	-942944	482592	413968	-574144	56520	-598480	-964344	-6376	-164408	-37928	-1122552	-546744	129752	127480	-35296	-61280	-574000	249952	-875832	27960	512504	273216	-599824	245120	-628544	-131200	-880960	173536	-358944	-50048	183520	-870352	556200	-569552
11.9233	-561728	-27072	585744	-458800	-462512	-431944	-10960	501600	-866480	-160096	13360	116912	33816	-272504	-763256	-755888	76032	528496	-432816	242848	-574768	-880168	19224	120856	266680	-1085920	-795184	-23144	5200	-49216	35152	-560256	216096	-873520	-104024	514552	-3136	-480240	336800	-615744	30784	-811584	51424	-294816	-4464	186480	-935744	403824	-523200
11.9232	-981216	211728	917216	-480792	-476464	-346616	-110880	253536	-882752	-131488	-148304	321056	-118408	-94152	-651872	-684864	-283424	517616	-550736	358184	-369520	-750400	-31928	507328	348120	-1150808	-750720	-109112	-125296	-155408	129456	-480160	112800	-725528	-90696	367144	-183296	-399744	361120	-429824	94528	-670624	15840	-287968	-45856	41024	-912352	262344	-679792
11.9231	-1275448	296560	1057264	-496592	-466768	-362856	-174272	-128400	-784512	-35824	-251968	599104	-189016	-47408	-480280	-694448	-512768	304856	-703400	426512	-123088	-651944	-101536	863576	234568	-1300440	-582032	-102176	-154320	-284536	36736	-313632	60240	-460184	-98432	242200	-192192	-272848	371488	-269248	68096	-495008	2880	-448000	-91184	-233824	-919216	184800	-776464
11.923	-1350920	223664	992512	-515840	-481344	-308952	-202128	-561840	-629888	-21600	-268000	863056	-215904	-141256	-327688	-676624	-548128	-8176	-633632	517000	68000	-513968	-191072	1010784	70632	-1266936	-585624	-60048	-69680	-347312	-251544	-185424	188832	-141856	-255560	131920	-113440	4592	478368	-334816	-48320	-382624	-61664	-651456	-71824	-532544	-996416	76344	-629424
11.9229	-1237704	116896	834144	-539080	-546896	-124576	-240496	-985872	-534944	-88928	-199264	957776	-281664	-193104	-262120	-648080	-421632	-268440	-361728	585240	207776	-299848	-309296	795000	-67176	-841832	-825024	-85280	39976	-361216	-519096	-223744	425392	120008	-487128	-70120	-71936	341952	681280	-521312	-198720	-383776	-144736	-715360	25360	-726688	-1049152	-147080	-342416
11.9227	-1052096	119744	652576	-485960	-564112	62728	-330912	-1285008	-524656	-126992	-31936	851504	-412304	-68280	-248032	-688624	-258720	-452136	-77080	556336	319200	-101080	-389696	206208	-187360	-198560	-1082960	-183200	81872	-386112	-565176	-347312	512000	216544	-617152	-306064	-97792	565680	842848	-526112	-279808	-420704	-165504	-651360	121616	-748016	-1007072	-423328	-141712
11.9226	-870632	265136	419984	-316128	-397888	92912	-404016	-1335616	-494992	-74000	195456	691936	-602736	103560	-201400	-769360	-123328	-599040	131624	487896	390000	-19592	-331912	-514592	-274600	256784	-1165880	-222720	66736	-387544	-437208	-367824	323872	108824	-562184	-359656	-136288	612976	839520	-259232	-254336	-359872	-124288	-623104	63984	-642880	-944192	-625704	-119856
11.9225	-677136	456000	116656	-133296	-58384	-18568	-320336	-1146448	-365424	20848	363728	624944	-801472	81712	-114000	-797392	46720	-669600	290328	505096	426464	-39624	-142344	-975728	-247160	322912	-1105168	-105600	87376	-269720	-325544	-303280	55360	-159776	-383424	-137864	-152800	521344	697856	47456	-203456	-177376	-89760	-701792	-227776	-542048	-954096	-710496	-199840
11.9224	-457712	562576	-187680	-59232	277712	-83576	-53248	-855808	-198144	85536	400480	641504	-856880	-158920	-60600	-791104	278752	-619136	378648	610544	480032	-61840	40944	-964568	-35120	146856	-1021136	79408	185392	-33832	-268400	-377760	-11760	-493048	-194400	199000	-172768	355872	560288	162336	-219776	5024	-75456	-805888	-614560	-532944	-982624	-717136	-281712
11.9222	-293672	529152	-400016	-64760	423312	19288	261344	-568272	-112320	110576	377968	649600	-641448	-408832	-96360	-858672	453120	-533048	330944	683840	561616	-24216	116760	-650000	317312	-43624	-936320	159160	294648	199008	-115272	-661264	171776	-763848	-69528	423296	-233088	234768	534048	95776	-282432	82208	-22112	-864736	-834944	-558480	-894000	-679392	-347296
11.9221	-282384	398480	-514192	-30864	323360	169808	492096	-292544	-133536	120496	397248	610000	-273824	-530568	-200728	-1007616	465760	-520048	180720	649944	599296	53600	146264	-367176	642504	-178640	-815048	99856	335448	344096	191544	-938848	442576	-867816	-26816	440712	-340800	285552	598464	-30432	-286720	97280	79456	-880256	-794176	-499040	-666560	-613072	-418368
11.922	-382584	262336	-611696	69728	80496	156368	624912	-61360	-183392	109232	418352	541216	-61392	-612352	-305544	-1105952	407776	-521040	57088	538168	557104	133408	228552	-250824	777984	-285064	-683408	29096	301024	440800	458160	-1042688	660288	-823304	-49208	274944	-467648	459392	653888	-167776	-181312	143616	145344	-807008	-666384	-362032	-428080	-553504	-454672
11.9219	-435344	200304	-751424	155632	-106384	-34992	668384	22560	-182736	60192	307072	468896	-152608	-755320	-328208	-1045312	435648	-388824	13104	388088	527520	221456	307264	-193408	724696	-350032	-594864	44128	220712	545512	458888	-1082656	774800	-777048	-107064	-21624	-549024	512944	625536	-297216	-26816	191136	129888	-552960	-648400	-302480	-310640	-523608	-349680
11.9218	-367216	235360	-882496	160888	-70288	-210312	569552	-62464	-118048	12848	43424	435888	-378848	-871696	-211144	-841152	519072	-124272	-34872	202072	598272	336664	220792	-108048	631824	-344696	-528352	104248	107952	627248	213152	-1176448	730672	-829096	-183352	-363440	-518720	307424	503488	-352800	84032	114848	114176	-194464	-710976	-405520	-343872	-477856	-71840
11.9216	-285544	303264	-891520	69272	173888	-253928	308480	-173216	-37760	43600	-213744	485712	-505144	-828672	-5224	-570768	472704	125936	-163504	-8256	676176	431000	-64184	-59736	592080	-296624	-419848	133312	-6840	639064	-64856	-1160688	491344	-881432	-286704	-618232	-394560	24736	323744	-312384	119232	-113728	181376	-34496	-700000	-536528	-479696	-351872	217152
11.9215	-312832	267024	-740480	-139752	412304	-269440	-12464	-174928	-25824	167312	-300976	562864	-495160	-690056	111808	-314336	223008	276496	-320552	-215368	583648	400032	-387056	-122472	523560	-251096	-263496	129888	-57392	622192	-229200	-812624	165712	-753120	-420040	-688680	-291104	-48608	158048	-265472	109568	-365120	269632	-284160	-612624	-503136	-653616	-177744	280512
11.9214	-399040	20288	-524656	-455600	423504	-368280	-258400	-117648	-148528	312048	-222224	513344	-442360	-650264	-944	-157520	-96160	344632	-383352	-412168	326672	204480	-585200	-261320	323144	-212504	-95480	131224	-21240	645000	-312400	-226384	-38096	-425096	-533808	-592432	-284288	134224	96672	-286528	107264	-505920	251360	-759968	-622464	-311520	-814064	-95304	73760
11.9213	-390176	-386256	-364400	-754808	184352	-470160	-379920	-128144	-377584	420336	-109344	283600	-380896	-756256	-266880	-144224	-323328	318096	-282928	-578968	123488	-64408	-651640	-412944	56088	-186536	86624	148184	24128	675216	-414056	279008	-28512	-64904	-549448	-427960	-309600	393440	175424	-321888	156992	-535104	121088	-1057152	-825280	-147008	-932160	-223592	-197040
11.9211	-247072	-758304	-277904	-875888	-143488	-436520	-392608	-197152	-582416	523664	-61152	47264	-285984	-840760	-475656	-209520	-426496	178000	-50512	-638656	127248	-288168	-662896	-568720	-125352	-228488	284152	187424	-18328	605504	-576584	540240	93552	181136	-456440	-287736	-282688	596080	318496	-289696	261184	-525376	-6304	-1001632	-1080032	-119488	-993264	-539416	-339984
11.921	-92688	-942192	-220368	-796640	-382736	-282928	-328112	-202496	-637392	671584	-72480	9808	-157056	-747688	-555616	-247936	-466272	48920	203184	-548712	247120	-445576	-645024	-715264	-196296	-382944	398264	269808	-163736	396016	-759192	604272	194464	297520	-353864	-219872	-264224	743392	410688	-207552	341184	-497280	-67840	-796416	-1149712	-146096	-979648	-889080	-399168
11.9209	-33928	-967408	-208256	-645888	-438608	-112912	-262928	-98640	-528128	828416	-88608	135712	17648	-505920	-641288	-252480	-503424	109032	343072	-424296	312032	-572568	-581480	-780336	-245168	-608160	302944	372800	-364808	117400	-868184	490064	248976	300504	-352624	-228944	-365504	825312	427776	-132032	284288	-416544	-113696	-723296	-938464	-101232	-890400	-1111184	-515936
11.9208	-21136	-957552	-294720	-529592	-297808	60192	-292320	51504	-337552	902720	-65840	210176	288640	-238216	-829872	-292400	-568256	304984	310528	-439512	298048	-654592	-493424	-706312	-269968	-811928	48000	418144	-578944	-135432	-829040	182704	290544	183688	-451064	-278592	-510848	777264	439712	-55904	82176	-282880	-193760	-837472	-562832	24288	-776432	-1161528	-665264
11.9207	81592	-945952	-422864	-437616	-45536	259336	-394832	207632	-165664	860928	12336	147920	622008	6072	-1007424	-362464	-646368	365464	193904	-583456	286544	-663448	-435448	-526896	-160968	-934552	-134800	375544	-758096	-301608	-678984	-149344	311856	12472	-545096	-310968	-467584	619712	487808	32704	-123200	-152128	-290464	-996864	-242448	154864	-692640	-1138224	-683360
11.9205	336080	-875008	-437824	-329952	140464	397800	-418960	372368	-91664	752144	112592	81040	835480	257992	-1018920	-379520	-683040	178344	141576	-647632	272752	-665152	-433320	-329960	74944	-960376	-105696	318592	-823880	-348096	-560560	-226048	279856	-76568	-541352	-278712	-157824	508704	535104	64448	-199232	-66208	-385376	-1084416	-141968	235488	-595232	-1174600	-515024
11.9204	660152	-762864	-296768	-213696	129312	386392	-288176	481856	-155456	628848	134576	122976	784200	521120	-908576	-346272	-658080	-47224	186528	-512600	155472	-751088	-476576	-191088	222088	-887536	-3576	315952	-732536	-299416	-576744	-21088	211088	-60904	-414536	-153760	213376	585984	551040	-23968	-193024	-12384	-493504	-1116768	-265056	252080	-363120	-1290032	-272352
11.9203	872608	-736112	-147904	-112640	-28032	332720	-117376	422640	-299120	503296	-9808	210160	542872	730480	-852624	-381664	-634656	-110952	220616	-315336	-79296	-855448	-552464	-167800	72864	-731152	-54768	331280	-545864	-269864	-689640	173760	180496	-94152	-181576	67520	417408	834176	562112	-168576	-257344	26208	-598336	-1170912	-466608	205104	27600	-1356944	-53296
11.9202	800400	-839040	-128992	-49928	-197856	412896	-30656	198048	-354592	388304	-258752	248112	284288	819112	-905656	-533920	-659136	-118208	159496	-231880	-271472	-791856	-641064	-299880	-343704	-527168	-257016	306304	-375104	-365072	-803680	143440	253104	-280496	99944	331376	457984	1091568	587552	-253472	-421440	14208	-639648	-1261824	-591200	116096	415920	-1227752	139712
11.92	415040	-917648	-205248	-72056	-372496	561144	21584	-39216	-185520	331200	-411760	271648	52632	794288	-959896	-684672	-645280	-270960	48256	-209672	-235936	-526568	-689200	-570872	-801712	-300760	-383512	278088	-265960	-531312	-885208	15216	409344	-497688	305976	533104	478304	1158208	600928	-272416	-541248	-102848	-601920	-1299296	-612672	24528	605712	-878976	281712
11.9199	-88240	-797184	-300016	-189344	-645360	522576	136320	-168256	134352	387680	-351424	348624	-199032	742488	-944760	-712976	-467232	-509800	-41560	-70112	40096	-284768	-632928	-893760	-1075912	-66064	-290656	315672	-186928	-596848	-935432	23568	532624	-561744	310072	617792	531392	916160	593376	-314688	-498752	-314624	-538560	-1163616	-614992	-53840	555088	-426136	291792
11.9198	-396504	-519184	-457968	-286592	-981056	239736	255952	-216336	351280	576208	-202944	427184	-408296	755184	-918600	-649136	-158464	-586440	-134792	184424	382640	-304640	-455160	-1149944	-1074944	121520	-93816	392344	-115752	-494336	-920696	181648	496752	-465896	119032	646952	558656	439408	596736	-419712	-353088	-534336	-474784	-836288	-650384	-131680	363824	-32400	179120
11.9197	-333760	-296720	-731664	-222736	-1181152	-57112	258000	-255552	277600	840096	-177632	410928	-418584	826248	-923128	-578912	91424	-431656	-291688	347776	596576	-586256	-206624	-1227384	-874024	173880	-1312	434040	-88976	-352648	-834192	322608	299264	-319880	-110232	689632	508288	-15392	595136	-540000	-244544	-689504	-366464	-442432	-681440	-198112	136928	185048	80400
11.9196	-14296	-256752	-1006128	-49680	-1135504	-215200	177392	-293200	-28112	1033488	-290288	327072	-196632	823592	-873712	-493776	150688	-243984	-474040	303672	623888	-955288	30344	-1055472	-665360	75528	-78360	455608	-165472	-329840	-771088	344992	90416	-145424	-228200	679240	358016	-215584	493568	-625024	-226496	-794080	-192672	-138688	-680400	-215616	-63232	217576	70912
11.9194	277896	-324048	-1117168	13384	-956496	-368216	163952	-327104	-348064	1001856	-357936	292528	109048	606080	-677072	-351680	66656	-213280	-556608	174680	548640	-1261512	200136	-674848	-599888	-74512	-238744	516752	-360264	-444944	-815208	274784	32384	98248	-223888	490280	90336	-160768	240384	-652960	-259584	-893152	-6592	25408	-711200	-189088	-187824	184400	63232
11.9193	348760	-357440	-1087536	-111704	-781216	-648928	250000	-403984	-521632	751104	-284640	343920	344912	193536	-381184	-211952	-23136	-324416	-457296	116264	481168	-1418240	314024	-262816	-635352	-174376	-389880	559096	-601360	-621784	-877464	156704	144768	339944	-176040	158640	-237792	-21184	-79904	-605888	-310272	-950176	153504	102848	-844592	-174784	-234688	243856	-14832
11.9192	226752	-305520	-1057520	-229696	-581120	-915568	325648	-526944	-534464	499136	-204176	419920	471344	-211080	-120688	-167552	-8288	-460648	-202768	106832	462496	-1363072	435048	-1760	-607992	-216968	-497808	441312	-752888	-797768	-784672	11696	321744	430152	-139928	-98952	-457504	108144	-337728	-505824	-370944	-848672	321664	134528	-1022480	-189392	-301568	419680	-69904
11.9191	83384	-205536	-1013968	-156624	-277728	-961392	333888	-578720	-441712	460928	-276176	488064	498104	-400832	43312	-170000	154816	-557432	110888	50472	469536	-1129824	601392	100744	-471200	-227208	-547272	168776	-730376	-909720	-537136	-123552	475744	345520	-131464	-129784	-439296	281024	-480096	-456576	-410304	-535200	503680	102208	-1086656	-177616	-518496	547960	-2992
11.9189	61840	-110544	-801648	-6464	75024	-844768	328448	-444064	-288368	600592	-461792	557504	429120	-345560	144592	-66592	401760	-599344	372648	-18800	466848	-898936	763952	196792	-361608	-177928	-526840	-52136	-608960	-860096	-343672	-203232	609648	210744	-164864	-11256	-246976	521120	-504992	-551168	-386048	-128608	585120	-2880	-964592	-113520	-907552	469848	77136
11.9188	157856	-64240	-425360	-40624	356720	-797312	323792	-172240	-121904	703584	-603376	565888	309608	-169744	195672	167184	546304	-570528	506656	19320	428176	-830144	828152	389160	-391616	-52536	-460408	-59480	-557744	-610944	-359584	-217008	751296	114864	-233112	80384	-44864	701472	-399520	-738688	-315072	154656	427680	-125248	-776544	-63168	-1344640	245704	-33696
11.9187	234592	-95984	-128320	-309608	534240	-888112	237856	72400	-23520	675504	-643776	398496	224568	13056	143664	358544	426240	-479752	532376	167152	337744	-866936	758704	606696	-490768	70800	-404872	68656	-640824	-272464	-503536	-195536	864704	44008	-275976	79544	97984	681968	-197472	-864320	-271552	186432	45632	-194080	-712800	-82624	-1645056	82160	-342560
11.9186	177552	-192528	-86960	-604040	616080	-973960	28704	195536	-72096	618640	-652912	65632	202880	183760	-32728	356912	94144	-380880	550352	284912	208416	-824464	607504	707664	-523040	103384	-409040	140456	-752976	-3256	-593208	-189856	849392	-5416	-230160	46704	205184	496944	-27840	-837952	-303488	25280	-364896	-204768	-817920	-117296	-1661872	61912	-626960
11.9185	57680	-298544	-193344	-729016	545104	-940048	-220640	225920	-269408	590464	-689696	-260896	193848	346872	-245808	220176	-228736	-318344	605808	272864	86224	-645592	436896	633472	-461392	76888	-490632	89744	-791640	155656	-566312	-247312	631952	-792	-108248	51032	253632	327328	9280	-688512	-390912	-159328	-574272	-221888	-943008	-82992	-1361920	65792	-699440
11.9183	89848	-376656	-240528	-680344	302464	-821384	-391392	210016	-508496	474272	-752800	-449120	158912	456456	-365400	94384	-402336	-278888	596456	172816	10544	-448168	267424	423760	-359616	83592	-628920	6656	-806160	274672	-489792	-363744	270384	12808	4576	114472	181664	309328	-27136	-469184	-503744	-248032	-495360	-300672	-924816	-144	-882416	-21752	-582944
11.9182	373056	-448416	-190864	-550008	59872	-702032	-425264	154480	-619744	200304	-843296	-533008	103208	461064	-341072	-15728	-463200	-217312	398176	80080	-11568	-334928	118224	148264	-240064	114904	-753976	-12880	-896896	402056	-420952	-466304	-47712	-81032	21384	223000	20352	415792	-25536	-202400	-658496	-269600	-243648	-418528	-773184	42928	-472880	-167232	-405184
11.9181	716240	-552240	-153920	-391576	41168	-630680	-331408	82704	-476608	-56928	-969648	-569264	-3104	387528	-230472	-228496	-467456	-105016	69024	45664	28704	-288920	37096	-118784	-118408	82536	-780472	33016	-1031816	523224	-350960	-503856	-162992	-296488	-89120	321944	-115424	506672	-15040	81152	-877376	-351776	-21760	-500192	-640320	30016	-291840	-309808	-234272
11.918	811824	-675184	-206672	-219456	229744	-625640	-191984	61328	-107152	-76560	-1091968	-496992	-229160	328024	-130640	-551152	-386144	47328	-168888	75688	155344	-270784	38880	-300864	-78272	-5528	-695536	75040	-1070544	622136	-258208	-532640	-106064	-491640	-272152	327856	-174016	465632	-117952	337920	-1106752	-562816	93376	-511584	-620992	23680	-276112	-492240	-71760
11.9178	577080	-746528	-347840	-56304	367104	-650912	-157712	133728	284688	92512	-1143424	-268128	-551424	345736	-116008	-797600	-214816	180168	-174688	140392	332608	-296928	49064	-362464	-198752	-28904	-585152	41448	-954016	684856	-144096	-622144	-42560	-534288	-393928	198520	-196384	305360	-324480	551392	-1226112	-800032	228000	-497568	-641520	40768	-276144	-750032	69200
11.9177	240464	-696672	-546112	64216	261840	-601392	-327088	276528	457536	193136	-1105104	-22896	-800416	420080	-220184	-796272	-57696	204472	-40944	172736	419872	-375696	-33704	-347408	-418992	47728	-537808	-71680	-782384	658024	-20392	-699184	-54560	-418400	-344472	-24480	-199008	158928	-470528	703360	-1170112	-875232	513088	-502336	-571232	16896	-274336	-966656	148960
11.9176	75936	-519664	-719472	111904	-25712	-408952	-614448	445280	338368	117152	-994720	33856	-815448	477304	-415704	-591968	-13792	79480	32288	144920	287536	-448040	-225152	-337832	-568072	85568	-563168	-169912	-697872	507656	92960	-617424	-69008	-184080	-180032	-260488	-143424	149584	-471872	721120	-1013632	-734848	851968	-495360	-404624	-88608	-365152	-991928	144256
11.9175	130400	-285744	-726224	76928	-313104	-144616	-833792	619504	76256	31008	-806752	-95984	-612056	450888	-599488	-364848	-64928	-122560	-47208	151880	-28144	-431608	-440120	-371304	-537928	-39536	-644528	-140536	-747480	321824	160256	-393040	-29776	149816	-98328	-436032	-35776	258736	-438464	556480	-885568	-547968	1011968	-438016	-284480	-229136	-552384	-859344	72384
11.9174	247608	-88640	-494208	2368	-470976	59328	-915552	781952	-132256	115088	-549856	-209760	-344624	328520	-658904	-214400	-143392	-267864	-215080	312440	-358496	-278168	-578728	-413376	-372464	-239704	-799304	13384	-864600	249920	149848	-226080	-17328	506512	-207896	-479408	50144	344608	-491520	308928	-803328	-515552	945536	-384800	-343968	-338544	-706896	-733624	-21632
11.9172	291136	29856	-143216	-26904	-447840	140616	-933168	895168	-234272	322464	-322912	-181536	-144888	178520	-594592	-118944	-225760	-279616	-358304	566048	-577952	4936	-598072	-411880	-194256	-297864	-1003216	171936	-940376	314624	59232	-238544	-108736	720432	-386312	-346544	74048	298496	-589184	146176	-655680	-619616	859968	-417536	-561216	-403552	-747504	-659904	-96608
11.9171	279824	94112	100256	28192	-267760	84104	-924944	923760	-294800	467712	-251664	-91360	-46376	120648	-537192	-64112	-294688	-174288	-403784	686760	-662960	317952	-515872	-368016	-94568	-115584	-1116072	250472	-904216	376312	-87456	-326256	-218272	689904	-450416	-91568	62176	156192	-625728	89952	-373632	-648608	910848	-493600	-787600	-441168	-740144	-526736	-144496
11.917	328776	128512	104928	116912	-65808	-139752	-840928	849840	-335072	457584	-341632	-56416	-22864	220128	-590432	-85264	-298848	-776	-321560	553080	-598160	471880	-383528	-343680	-85816	190328	-1006832	280208	-755752	319576	-242696	-343920	-198592	506952	-398272	155920	28704	49952	-605728	20672	-53440	-479328	980768	-486912	-899600	-450416	-766816	-294944	-183728
11.9169	504576	111744	-86832	189392	-7584	-476560	-701712	656272	-301440	346480	-481168	-73248	-29408	400120	-687688	-175008	-229120	193256	-116928	302568	-367600	342192	-253008	-388576	-112016	420928	-735744	308264	-521816	187248	-326000	-315472	-44880	363024	-357544	322208	-38560	80400	-601312	-72960	140864	-239008	879264	-396064	-891504	-413984	-794608	-93680	-217504
11.9167	738704	27632	-342304	282664	-98256	-699320	-653824	343872	-195200	212576	-596128	-74848	-12704	501576	-666048	-262384	-154080	334880	145936	162304	-85088	41056	-142672	-472104	-104600	467216	-499304	308640	-199064	77616	-254320	-363904	114576	363328	-340168	427528	-99808	241696	-596576	-21856	145600	-134976	652000	-365056	-823504	-321152	-736640	-17344	-227088
11.9166	872688	-71744	-541264	441328	-159136	-598552	-776224	-8304	-118608	65008	-712592	-20976	64536	443936	-463904	-319584	-100704	340856	346512	226296	11488	-168160	-39496	-520344	-57096	353880	-401624	247488	212768	-10696	-22000	-519552	188960	476408	-220448	468728	-73248	441536	-504736	241760	13184	-202688	545152	-441472	-734288	-178240	-570416	27656	-222896
11.9165	804768	-106672	-615792	590120	-59088	-252360	-942048	-253696	-139968	-123360	-857264	123248	193824	287192	-177376	-396272	22912	199440	385744	455456	-182672	-165040	53464	-518600	-35464	166360	-391584	151128	621792	-149440	270272	-691808	180816	611736	17656	380288	48832	580704	-330944	482368	-182208	-311808	705920	-473344	-649712	-18608	-339824	163056	-258464
11.9164	593240	-57392	-545872	578984	114336	47856	-970384	-303648	-202720	-341616	-994304	375312	332096	125936	62928	-511680	293888	3488	276216	767424	-469792	-86400	106312	-523048	-89112	-30896	-411456	44488	864928	-338720	501264	-773920	114496	693696	183296	180992	187840	633040	-200384	407360	-375360	-370080	1031168	-347552	-633376	104976	-101216	331344	-354048
11.9163	386280	36592	-344384	354640	185008	141840	-838144	-215168	-240960	-526960	-1091632	632528	441672	-18568	182856	-611888	626048	-124312	127824	1021776	-570000	-109680	133224	-552368	-168848	-211176	-463552	-91704	851752	-477560	628840	-715552	23088	694512	131000	32992	298592	652416	-198816	35072	-488960	-400224	1291552	-179456	-730528	169888	83872	377840	-448032
11.9161	256456	138640	-69504	25592	114448	119096	-656224	-108208	-309856	-619424	-1162528	709568	511848	-165784	134536	-683504	844256	-124120	25472	1030576	-469776	-232768	227680	-535272	-167224	-354400	-514072	-230440	627152	-474408	678824	-558592	-22816	636272	-7032	32720	394912	690896	-271424	-350080	-483136	-420192	1322976	-120736	-852688	208592	165120	279352	-476656
11.916	156008	212320	138224	-234512	17600	90912	-506944	-32112	-502576	-609952	-1200848	576416	556896	-291240	-104864	-797968	857248	-24968	-46968	732664	-406032	-343672	448520	-415144	-40928	-439480	-487864	-266192	274752	-334320	667144	-447280	14576	545080	20136	45808	440224	728432	-318272	-555296	-408576	-383488	1124384	-112448	-829920	243408	165760	163072	-468192
11.9159	36352	187600	103904	-301936	4464	26216	-398208	17600	-782000	-521664	-1151088	440416	606984	-335544	-446320	-954912	677632	76624	-129432	305312	-504816	-415488	685152	-246560	121664	-475400	-411424	-175344	-144296	-132368	592088	-514272	63392	402504	243856	-95376	355520	711216	-319072	-608160	-330624	-298784	844544	-17984	-643296	227440	169312	123040	-497200
11.9158	-67240	35104	-195936	-158904	86736	-119864	-322480	-14768	-1001664	-365712	-991648	464768	685248	-271816	-691744	-982336	335328	66096	-182768	-16928	-595712	-524360	729216	-113800	161912	-500992	-413928	-111912	-514664	61752	497880	-705840	37888	180304	436880	-305360	193408	635040	-313152	-546560	-230144	-297984	656544	102944	-507968	118864	190240	133160	-571568
11.9156	-108000	-120416	-524928	93248	212432	-264856	-258464	-222096	-1077152	-160064	-789904	514064	776344	-114608	-708184	-722032	-118144	-95960	-147856	-185272	-464016	-715632	505936	5232	928	-527352	-513784	-208864	-658848	225032	471056	-822112	-22576	-88936	412520	-342792	156544	545472	-312064	-305088	-66432	-473984	592960	80800	-615936	-13536	121376	142104	-626192
11.9155	-114040	-79600	-593488	298112	318416	-289592	-140016	-561200	-1037568	23328	-634528	343296	829808	112816	-553496	-262928	-556896	-298928	-82344	-293072	-170224	-942048	159720	204432	-251960	-516280	-549536	-361296	-521696	371592	525984	-786128	-23616	-333728	232648	-162608	332416	475184	-300032	100800	108096	-708320	534368	-51424	-861808	-57552	-119120	149792	-604784
11.9154	-137832	181760	-385936	380864	348736	-184432	80832	-808832	-918176	107568	-561168	-35760	814984	366272	-372288	132304	-847520	-349320	-111776	-365808	14608	-1114840	-122760	485216	-376448	-449016	-424384	-366696	-283992	511856	531928	-742704	17104	-522240	69248	28968	524704	436880	-288672	452256	220160	-783456	398592	-73504	-960112	-28816	-443152	157384	-488592
11.9153	-165288	433712	-157712	395136	269552	-29152	338208	-780688	-717312	128256	-566192	-366816	768432	559368	-228800	304864	-975456	-157208	-213968	-349888	-45808	-1154976	-295840	700568	-278776	-375896	-284912	-230704	-171032	614736	323656	-803952	12416	-652472	-33208	88312	482720	458640	-301824	549088	320960	-657120	272192	80352	-805632	-63744	-677168	112000	-281552
11.9151	-144992	437408	-91296	393464	86864	102296	491712	-543232	-479408	217952	-625472	-496944	766200	619720	-110376	295280	-1028288	161264	-187376	-274344	-203136	-1029968	-408528	675712	-115168	-353648	-323168	-155208	-201752	620072	-98880	-843520	-14112	-693488	-157688	100192	220096	551248	-311936	474784	499200	-513088	280352	216032	-569088	-212352	-752416	-48944	-46128
11.915	-82816	204848	-105376	327120	-145504	163064	475344	-321472	-302784	424896	-666528	-514352	841232	561696	-26944	197568	-1064992	386672	77304	-255528	-238912	-812440	-457856	349544	-93600	-376208	-499104	-235088	-241704	506656	-522640	-687840	46720	-635568	-331104	157720	-33824	643616	-257888	485504	668416	-517824	386112	169248	-426960	-347520	-721968	-312440	81424
11.9149	-42312	-59472	-57760	160160	-331456	142160	357856	-233136	-207696	627728	-598288	-526896	940360	450440	-4464	55472	-1076096	380936	405928	-324904	-119184	-671760	-389400	-185632	-181096	-420168	-594984	-350024	-244592	341744	-707480	-396032	186656	-577368	-461536	164408	-140512	636800	-136800	654720	632640	-626848	421952	8704	-349632	-331744	-617600	-567160	17776
11.9148	-60816	-211216	29952	920	-381504	115528	245136	-211984	-90448	697584	-425024	-508496	981192	307216	-20128	-90544	-1058208	169032	544160	-388384	28480	-723600	-209920	-734488	-136496	-502104	-473808	-382816	-290936	234056	-611376	-176256	272208	-632936	-468992	-4576	-151040	542096	-24832	767904	396992	-678912	304960	-124576	-213888	-170112	-403520	-680088	-131216
11.9147	-115232	-265328	68736	-14432	-308416	209272	168112	-172432	117872	665072	-274032	-440624	951240	119152	-47040	-184928	-1040288	-113568	468752	-386632	108304	-896904	-528	-1104584	150152	-612616	-167680	-367664	-406088	222040	-412288	-101696	263072	-742520	-375488	-263008	-127808	480624	12480	606432	208128	-599072	130144	-206752	-1632	70224	-91392	-628072	-162960
11.9145	-158384	-285200	98464	78104	-250704	435472	89552	-120960	325488	637840	-253600	-428816	922880	-61504	-136416	-230080	-1027808	-327864	352544	-383112	123568	-1022904	177728	-1225256	489664	-655896	207304	-356040	-492192	227872	-318144	-93616	263712	-708720	-217888	-388128	-48032	507744	-15872	231680	207424	-442112	36512	-263232	193072	381872	198032	-554192	-17056
11.9144	-146856	-289536	238992	131800	-329024	626096	-12240	-72000	402528	629840	-330336	-548640	948480	-113664	-346464	-287760	-998176	-421800	283824	-457040	88704	-1047696	308160	-1179312	625688	-573704	496496	-292368	-465808	154176	-375424	-132336	310960	-452040	38640	-277752	76640	521488	-75296	-86560	238464	-291424	37696	-260960	271648	751008	346640	-634936	171376
11.9143	-59016	-279232	496672	119160	-492384	607576	-107984	24704	369280	586128	-398544	-685008	969296	23152	-598792	-373312	-960960	-442728	200832	-596592	-5408	-1077280	354592	-1104272	512312	-486792	553456	-128104	-346120	24760	-454056	-274976	289424	-106272	410792	-12520	138976	412848	-167808	-176416	121600	-194432	9984	-188288	184000	1058208	359264	-869288	264000
11.9142	58272	-266544	733120	139216	-590976	395192	-164768	189296	346512	508128	-415776	-655920	876992	273960	-718024	-428736	-951648	-444280	91680	-725896	-120592	-1207832	273712	-1078352	278536	-558704	395048	48040	-180840	-19328	-395056	-459456	145792	170752	774936	287176	80512	246176	-308992	-127456	-55616	-177376	-161472	-139072	-45328	1181680	319024	-1070248	257232
11.914	85496	-242224	799456	201864	-587984	147752	-192064	326992	339920	416352	-397184	-439856	654360	515200	-629632	-428880	-949312	-395912	66584	-769920	-167792	-1394320	115616	-1108088	34400	-721896	248872	104464	7328	99024	-177408	-496176	22768	344944	948088	537768	-10144	201920	-480000	-157152	-90880	-254272	-427648	-206272	-281664	1151136	261024	-1101024	206400
11.9139	-53688	-166176	637472	183960	-585200	-16632	-213872	342416	201712	244560	-317840	-178672	394304	686544	-424392	-424080	-879072	-249040	179976	-688512	-121184	-1516440	17992	-1169272	-168880	-716136	298800	35912	166152	258664	41824	-326832	57744	421888	886968	654048	-38976	350640	-644256	-366880	21504	-411200	-585152	-357344	-348656	1069600	156432	-1024624	126800
11.9138	-275840	-21504	302096	39248	-632752	-77352	-217840	294576	-151808	-56656	-117728	-816	177752	785600	-212872	-434608	-732832	-89016	337128	-518744	-56240	-1511576	47624	-1217408	-276440	-454472	447744	-36992	204632	267528	66656	-145952	176928	370072	709560	575128	-62432	546960	-783712	-639712	111040	-610848	-479744	-488864	-202176	928256	10432	-947072	23280
11.9137	-407232	148464	-54896	-111904	-654784	-30704	-179808	330912	-574560	-331600	184496	67872	7936	808392	-18360	-391264	-620320	-106328	445176	-376616	-26816	-1411424	115088	-1202696	-273360	-184416	489080	4504	88456	122504	-129512	-178096	224640	210280	513496	360920	-188352	563296	-880256	-741600	78976	-812416	-180928	-537056	18416	658656	-104896	-824872	-74272
11.9136	-378400	270416	-288464	-168712	-611840	136312	-132928	478480	-813152	-332400	448640	54736	-115656	750152	152496	-248928	-640960	-352184	515984	-340632	10032	-1299200	98552	-1116152	-251216	-179296	433568	189280	-119584	43992	-350880	-425920	197936	49064	283360	173472	-371104	315552	-901856	-509312	-36480	-976800	107040	-481184	153088	350768	-160496	-574120	-160400
11.9134	-283248	293200	-406624	-181280	-592992	385792	-145536	602176	-758144	-58368	518048	-5488	-154344	635712	235952	-91712	-742048	-622024	537208	-353488	80688	-1258664	-9200	-982000	-300968	-400776	458968	430768	-340768	201824	-373544	-706160	213424	-67664	16368	129536	-439168	-32304	-864448	16064	-180480	-1078208	279488	-330400	161008	222288	-257072	-306064	-259168
11.9133	-228728	222688	-539712	-215432	-655968	624496	-207248	583952	-519936	196256	350976	-74096	-122080	498440	181384	-42784	-766688	-691424	388840	-323112	102176	-1313864	-134088	-790920	-358144	-599984	584184	551752	-534680	490272	-174000	-857696	309952	-211744	-173864	224000	-333856	-188128	-869600	592704	-309056	-1129120	376256	-173600	65280	315120	-508128	-264096	-338976
11.9132	-198528	131344	-715200	-218328	-701280	779856	-209760	453728	-285424	208976	41984	-126416	-132016	340376	44304	-105920	-628192	-605568	27480	-276616	11248	-1388056	-240152	-525656	-274232	-651968	635304	418504	-657568	660656	89496	-849920	420144	-395936	-172304	391344	-201952	-752	-996384	934592	-350592	-1161664	415168	-147808	-126272	398336	-831072	-501872	-319600
11.9131	-114904	113920	-779328	-122720	-624064	827432	-92096	312928	-164832	92720	-268720	-160912	-253624	149344	-49448	-174880	-384512	-606664	-346408	-289176	-91872	-1371432	-340064	-283656	-38136	-629944	540328	110528	-653872	622384	295360	-742528	493696	-483072	-22936	555504	-202976	370672	-1164032	932544	-281344	-1164256	336800	-272544	-361984	280480	-964656	-777376	-219312
11.9129	11176	194080	-631280	16896	-487488	743384	63392	213008	-175280	106208	-498640	-164576	-382072	-53512	-13600	-184848	-145600	-803784	-471024	-298744	-74544	-1257056	-425352	-249032	185536	-605664	414208	-116256	-528552	504408	457544	-605200	529600	-398952	111504	609504	-310048	602512	-1193184	741952	-189120	-1079168	153056	-388320	-505984	74672	-774960	-829136	-186480
11.9128	62776	290416	-416848	101224	-403440	507256	153472	160224	-296688	337312	-642400	-108384	-361608	-211840	140768	-175392	30432	-1054192	-338392	-163528	-2224	-1149496	-465184	-452552	253824	-555392	306312	-99744	-356768	436760	594144	-464464	522064	-306296	119240	456736	-371008	542672	-1028320	609792	-129664	-895392	-6112	-338944	-467712	7808	-469248	-645696	-304384
11.9127	-38784	313712	-355360	126048	-321344	181120	207600	166272	-490144	676624	-707040	-10000	-206080	-275392	323152	-185568	128672	-1181056	-182208	88304	-69344	-1104752	-457648	-672200	189096	-475112	108960	58496	-181088	387352	621400	-309280	489008	-404936	4328	138928	-310240	340976	-823328	600064	3840	-695104	-73280	-153344	-318480	74784	-379584	-393520	-466608
11.9126	-211704	272976	-455936	148576	-108000	-88976	313536	215296	-690736	980064	-668320	58752	-81256	-231704	436672	-153616	126240	-1168728	-161248	248920	-300704	-1043544	-419392	-695488	108128	-438080	-188024	149664	36600	245040	466248	-160304	523648	-653744	-177288	-148904	-189760	217120	-764352	544992	302656	-560000	-132992	15552	-197952	69376	-562256	-179392	-542992
11.9125	-277096	233744	-545040	174736	188176	-215784	435744	221824	-839200	1133040	-526624	79440	-86328	-113944	477768	15392	12288	-1089888	-202424	223984	-499936	-892728	-342720	-590568	88040	-480304	-382616	108120	319608	-23536	213344	-103344	696032	-865896	-364464	-250496	-96992	192208	-864192	294240	599872	-479008	-242304	59648	-161648	-81792	-759024	9896	-568112
11.9123	-155720	202240	-517296	167664	324064	-274664	447392	106976	-923776	1056096	-376560	141456	-177064	9208	552000	287600	-154560	-961656	-190632	166584	-535024	-730000	-222080	-580288	124928	-527728	-344472	30328	594528	-348440	41528	-192960	907904	-1011512	-490184	-222192	-50944	137056	-979552	-65088	611456	-406208	-304992	-40640	-187136	-210416	-768304	176656	-641056
11.9122	34384	130544	-420416	114528	147200	-396864	346224	-90752	-950464	789440	-350208	318512	-302848	75624	723712	466800	-269088	-770152	-168160	230688	-492960	-675024	-96288	-724800	158472	-498104	-225176	10680	755320	-630480	40680	-339792	953680	-1226544	-512312	-257592	-22112	12464	-984064	-310528	298624	-357888	-246464	-257472	-242768	-160960	-683920	233944	-728704
11.9121	122616	25392	-328928	4008	-220416	-585624	296528	-250336	-872512	510736	-476112	542384	-471976	81872	867104	376784	-275808	-568464	-238720	339000	-461584	-695472	5256	-882608	114200	-406936	-218568	49632	765808	-792896	160224	-378176	744176	-1531776	-454712	-471872	21216	-75024	-866272	-350240	-100096	-364960	-183872	-510048	-258784	9632	-689552	96040	-726192
11.912	101352	-41632	-267264	-207800	-517072	-723760	402592	-316176	-611776	348784	-646720	678336	-638088	74144	775464	70752	-214592	-448888	-354416	312696	-337664	-667952	129008	-928280	-30896	-316120	-267584	88504	657336	-795448	300728	-257488	398768	-1734144	-374936	-814784	101568	-50240	-686624	-285856	-386432	-367712	-270368	-673632	-122128	158400	-783008	-190960	-653248
11.9118	109824	-46848	-246304	-521912	-569504	-762072	550368	-347616	-188656	237584	-740224	681632	-666056	71264	439320	-195648	-164160	-435448	-338880	120704	-11184	-606376	317440	-853080	-215248	-232536	-197224	60576	467952	-645360	378672	-94112	116112	-1665248	-300040	-1150112	216576	21008	-508672	-236448	-548800	-269248	-467680	-676864	177760	251456	-850352	-459056	-613088
11.9117	199504	-47360	-269552	-827872	-369088	-792664	553264	-412752	213680	63504	-725472	594816	-506088	25760	102560	-225008	-170656	-469688	-132896	-123080	384816	-647096	477936	-700432	-363912	-123232	-19992	-64016	231456	-394872	339024	-19696	18128	-1392896	-235200	-1336704	318976	36208	-383680	-211648	-591936	-91488	-626816	-560704	465088	327936	-888608	-586320	-577312
11.9116	244224	-69760	-310688	-994800	-26976	-880864	384944	-506048	378688	-129120	-639648	437296	-300576	-109240	-9792	-71936	-230304	-495952	92784	-329680	604736	-771176	451608	-565680	-476552	-1744	99760	-228360	-1208	-118544	203416	-48448	101952	-1128792	-210312	-1262240	360000	-16144	-351264	-161376	-461568	35776	-711136	-404096	561888	360864	-965760	-633536	-399920
11.9115	154552	-58448	-360592	-1010744	288432	-919608	192352	-603248	249392	-231248	-534352	211184	-212872	-293368	83160	53872	-300000	-517712	135616	-480264	612192	-740040	249256	-613192	-586552	66560	122760	-322456	-175152	106280	92936	-112784	255056	-996816	-251920	-916536	367488	-78016	-414656	-39936	-216384	64896	-775616	-255584	496592	286656	-1031408	-752352	-73408
11.9114	53224	9520	-462656	-978840	436624	-761256	123184	-727584	-38208	-297728	-473808	2672	-227504	-410328	230264	34176	-315712	-576608	14600	-554240	581920	-431840	113592	-911784	-655568	44120	173160	-314480	-263816	224936	106344	-159648	315840	-942648	-310368	-460408	430144	-107168	-514816	201664	-64576	96448	-791840	-173376	409712	145056	-974176	-953520	200064
11.9112	97736	43760	-626352	-1009600	393808	-451728	207792	-896880	-295264	-484064	-512224	-41856	-236368	-364096	377104	-64672	-241728	-701688	-55560	-524832	602272	-83576	266680	-1278456	-595952	-44408	309360	-293336	-281224	250432	178008	-180432	206096	-833008	-276080	-125856	574368	-97616	-553024	570656	-103872	200512	-673472	-233920	327952	69616	-842224	-1063400	259280
11.9111	219752	-36640	-757936	-1154816	246080	-207160	379264	-1044464	-413680	-762336	-619312	130208	-256136	-157512	571512	-119344	-114240	-866400	73984	-409536	574992	-10480	646624	-1465904	-399448	-167544	425976	-331848	-282560	262488	155368	-197776	24224	-609720	-90592	7872	706720	-62400	-471520	933920	-180992	278176	-451776	-424256	190064	121024	-791424	-966408	172464
11.911	225040	-157056	-765024	-1381568	83488	-148368	542752	-1065504	-394432	-903568	-684704	422608	-402104	105688	806680	-101424	-832	-984616	333176	-258272	444688	-171704	963840	-1475952	-155848	-336064	411280	-385184	-344000	310544	20112	-246752	-59440	-349080	185000	74952	721344	-36576	-328864	1076960	-130560	200352	-264096	-606368	44224	213232	-796304	-786056	106624
11.9109	113368	-170304	-677664	-1553736	-71776	-172160	629152	-931888	-323744	-797328	-649376	700672	-651576	290272	986872	-90128	76960	-978712	551840	-120248	334928	-228552	991944	-1488160	72248	-572568	283504	-397952	-488032	339408	-86328	-332976	-11584	-163600	421576	213736	628800	-58240	-268992	931360	-14528	18560	-168768	-666624	28976	233248	-638624	-710568	132064
11.9107	89544	-68096	-576864	-1515160	-236688	-126936	622720	-708144	-328336	-613664	-579200	884208	-797976	333840	1045320	-173520	129824	-864800	648624	-62952	354784	-18784	751536	-1512192	306920	-858992	145920	-425744	-613928	278744	-91256	-411648	27024	-56568	530528	372432	525760	-108912	-369056	652928	6400	-83712	-99264	-631744	151312	170256	-258560	-716936	234480
11.9106	232472	-6592	-468752	-1270872	-412224	-16920	542864	-470608	-477008	-552864	-552640	925488	-710264	300416	1011320	-350560	131456	-733704	660144	-154792	412768	240192	435936	-1370856	557944	-1143704	91744	-543528	-560424	183408	-117120	-455136	-74928	66184	531136	401480	457568	-109136	-522336	409728	-73344	-38304	3968	-576192	249632	90160	95504	-622792	400704
11.9105	358480	-103568	-332656	-1017496	-564816	38208	392272	-270736	-690928	-579536	-538144	790176	-519560	301768	954008	-517536	61216	-636864	650992	-361312	360976	277952	221256	-1053856	752240	-1381088	159248	-701560	-281232	181224	-292336	-517856	-290336	225800	520360	280504	368160	-14880	-527680	201472	-131392	19840	129888	-508896	208128	34080	196144	-378352	582752
11.9104	294600	-292304	-227664	-907984	-630960	-22376	149472	-154736	-803520	-532608	-464304	509760	-442664	354488	910680	-560912	10912	-542864	657272	-523368	238432	121712	151048	-807560	809096	-1530176	299824	-793624	69856	270304	-529200	-656000	-486976	300464	560608	143088	192416	108128	-316384	-19680	-124352	-57440	245216	-430144	75408	-6672	132400	-137056	667376
11.9103	111864	-413712	-231232	-865448	-552672	-145400	-167616	-125456	-742624	-393344	-363984	202048	-492680	364112	865432	-478016	112096	-424296	676016	-519112	222448	11664	151136	-768272	722520	-1535768	385480	-814272	265984	283120	-608792	-803264	-553952	182200	604608	88008	-44448	148400	-41920	-171360	-124224	-236256	296256	-390240	-49264	-36064	111136	-22720	602960
11.9101	-25328	-389168	-322976	-740968	-351680	-241016	-461280	-77232	-607632	-286176	-345248	-560	-493952	278160	765336	-381424	317088	-317824	655704	-397280	363104	87152	122584	-750912	521744	-1368752	322320	-817312	214184	105960	-446624	-834112	-442288	-73976	575192	73424	-241696	74576	94624	-133920	-189184	-350752	188352	-379744	-112304	-22288	117856	15848	502176
11.91	-89328	-252656	-437152	-572184	-150848	-244672	-618368	123600	-536160	-257664	-431312	-27200	-364104	189768	580656	-364720	400448	-252416	538208	-277536	499728	281592	30976	-546160	212088	-1083648	166296	-766488	28216	-159928	-167144	-751584	-162992	-322736	505224	24504	-323648	-29808	69984	53728	-313088	-304064	-120288	-264256	-68416	70992	-8480	74896	509104
11.9099	-125384	-61408	-562480	-522720	-60688	-129448	-616272	442368	-546272	-214464	-521952	109136	-240088	220512	373880	-402192	260128	-179400	356472	-182520	461760	459688	-70416	-218488	-183912	-768872	71232	-586168	-88432	-326320	63400	-687744	183744	-471176	503120	-41808	-308224	-44720	34944	253920	-472768	-160416	-521472	26048	99088	238400	-256832	159488	607648
11.9098	-79856	147280	-668496	-606208	-48784	72240	-541664	647952	-551104	-98480	-520192	306528	-272280	339808	258464	-411296	60416	-39232	227440	-64440	254400	535456	-91824	54880	-573752	-425528	124000	-346240	-31240	-325904	167128	-688864	426704	-479392	555984	-53224	-273056	91488	104000	445760	-619712	-53184	-854432	312928	267808	415744	-437088	236480	665248
11.9096	131152	311648	-618992	-657920	15824	259640	-495424	554864	-479888	9920	-420000	401984	-400496	387728	249024	-364224	-43424	139400	180656	54832	8608	476080	12448	253160	-856344	21736	275776	-230568	112752	-210568	119576	-634464	455232	-321128	491400	11064	-259392	338368	217760	716480	-650496	-53312	-1065600	336416	227920	503296	-468768	302512	621968
11.9095	438248	331856	-330160	-598048	187344	321760	-490240	230912	-331824	23472	-261920	288368	-432440	273760	215768	-286096	-158080	267512	71736	91120	-175984	288472	192272	426280	-1019512	550272	417296	-297176	162056	-21184	-84000	-435312	329648	-56824	219016	107888	-227616	572816	241024	1048416	-495296	-133312	-1174752	73728	-70032	424576	-459392	331784	517040
11.9094	663696	158896	34096	-546432	374192	217008	-459968	-102864	-152416	-11040	-81936	27648	-293592	77664	49320	-191872	-441152	297936	-219344	36232	-284864	20128	323536	495544	-1119440	965592	468312	-416032	42144	215056	-365544	-188864	210160	138136	-99840	199168	-117920	670480	147744	1275552	-236800	-219424	-1155296	-243936	-420720	187888	-477904	265008	358912
11.9093	733240	-113072	202944	-612664	452272	-4328	-369920	-303360	-17664	10928	73408	-210896	-101120	-58944	-190944	-98416	-774880	251552	-557192	-12480	-335776	-265624	308040	366176	-1174304	1086232	411936	-478632	-139136	386392	-564568	-42128	187248	152048	-248584	280680	65824	601008	50336	1271744	-59904	-262080	-995680	-410272	-592704	-111808	-455488	129632	109728
11.9092	718296	-292784	120976	-722192	388784	-230928	-277456	-343408	-11296	89232	151952	-333824	-8304	-77552	-369008	-64544	-899616	166496	-663424	27008	-337408	-510936	172304	145544	-1135952	936272	296424	-522200	-244464	331608	-599872	4752	231136	83192	-236296	338608	259232	437264	46272	1049312	-79488	-280064	-825856	-409664	-560368	-368688	-371792	82096	-190512
11.909	681904	-260352	-23632	-746112	246784	-347744	-237744	-202848	-151136	131440	148928	-380112	-66520	-25288	-447656	-138400	-804352	65064	-455064	145296	-291808	-650480	44632	26744	-976912	660856	192784	-592184	-278024	16960	-583552	52416	288176	78360	-231808	312504	407232	260288	90208	668832	-269504	-351616	-804832	-331392	-436112	-545024	-354944	245512	-418496
11.9089	600272	-77184	-71888	-687896	127536	-320840	-184864	115328	-352384	114832	101856	-400368	-232496	1512	-472848	-286880	-720704	-50912	-135128	293696	-198240	-628344	12528	-4168	-762712	324128	116856	-628120	-328392	-393808	-675016	134912	342768	98576	-279120	134456	494656	87920	56448	209152	-538304	-536832	-896640	-264256	-272608	-665856	-491856	562648	-529424
11.9088	440720	94208	-32608	-629848	115840	-241080	-2592	467632	-513648	132640	8272	-381232	-411232	-89312	-441344	-455040	-745120	-201640	70712	443408	-56160	-464784	30824	-142968	-610888	-68488	25848	-576272	-391272	-683368	-840944	207104	365088	14040	-263808	-174992	523808	-74656	-98112	-152128	-795712	-792096	-925760	-281216	-46224	-745536	-674816	866416	-613600
11.9087	225784	166768	36160	-577096	213456	-222280	276672	627632	-612384	246016	-189072	-318864	-478184	-323176	-319312	-667312	-739424	-395888	133672	572992	114304	-255088	-432	-453856	-588448	-398760	-79568	-497640	-377208	-751880	-866096	240448	289120	-123400	-149736	-460392	512320	-161424	-284096	-211360	-958016	-991520	-848000	-392512	213568	-751264	-753024	1032328	-735184
11.9085	20808	191312	108256	-477448	305296	-241896	461088	513808	-658960	377888	-492560	-261216	-366408	-598960	-171872	-966432	-643264	-581232	135304	646888	268864	-56424	-102800	-757560	-660552	-484912	-119568	-459968	-296160	-632888	-618944	222768	117456	-118464	-51584	-532016	512224	-95856	-391648	21472	-975040	-1062272	-792928	-481664	395792	-655072	-738656	1015016	-816096
11.9084	-72904	246752	139232	-351896	254672	-168360	444080	254656	-603408	419056	-776096	-216112	-175904	-733472	-127168	-1257952	-615072	-686672	93552	629848	383488	170056	-205864	-861664	-733472	-340720	-64848	-413768	-293344	-406256	-207968	113648	-5664	47464	-27504	-349872	578400	88944	-399552	292384	-882880	-1065088	-823648	-389120	421296	-499488	-750368	817128	-756720
11.9083	48896	318272	97648	-287320	60416	25400	343760	-10880	-389984	374224	-878944	-108864	-103504	-618816	-187264	-1336208	-758464	-736456	-27984	503536	488928	452888	-231472	-769984	-738120	-212464	-26072	-284104	-442064	-147424	167624	-85968	72624	149272	22272	-70976	706080	249312	-355072	396704	-784512	-1093760	-836992	-91808	324208	-372800	-828672	497352	-585856
11.9082	360432	317920	69120	-307832	-134784	186600	302144	-278032	-90496	312112	-756624	86864	-210896	-318360	-206952	-1110512	-932480	-834560	-202528	273296	618864	713256	-142048	-627648	-671328	-268208	-111336	-117360	-609024	71656	425744	-261504	309584	42936	165592	132656	836128	275376	-305216	384128	-750848	-1127360	-757216	267872	203520	-310496	-926640	157416	-395152
11.9081	625104	203360	178784	-348584	-213424	185376	261456	-557072	133424	215728	-507408	249632	-352088	20024	-112584	-725888	-966080	-991552	-320648	-17432	726288	855512	52888	-562288	-572088	-379704	-247432	-27344	-605608	200168	585000	-307440	484912	-126224	297648	259592	914656	196944	-294112	393088	-751104	-1059712	-674848	529376	120096	-256816	-1037056	-138408	-190512
11.9079	572696	39440	386208	-362448	-196736	81696	90976	-733312	222944	5136	-273888	240336	-388208	303528	-24648	-413952	-883840	-1073848	-283240	-293488	703296	901936	267792	-617664	-485632	-318440	-265896	-40624	-399288	249392	630560	-298320	444512	-153320	301920	408520	908384	131472	-375712	420736	-677568	-867136	-718560	614560	58432	-157200	-1204752	-390112	70800
11.9078	185000	-59792	501584	-369808	-161968	-4600	-151472	-672032	263120	-288512	-149968	90704	-363856	501312	-81768	-282944	-793216	-1006600	-90272	-499280	514336	940480	357184	-764328	-457744	-68408	-146680	-96608	-106696	287960	527336	-404656	245296	-69872	236104	564768	793440	173504	-547072	379104	-433920	-652064	-898496	504416	-6672	-63424	-1412224	-579864	319472
11.9077	-277384	-38160	429120	-382504	-123776	-77480	-281328	-409568	285856	-496112	-153088	-32160	-375840	566960	-235816	-288640	-706592	-916416	146976	-634656	278928	973712	255872	-926824	-528328	173648	-52816	-168616	147256	365992	340712	-640416	26464	-69136	231712	582232	610304	357456	-684736	269888	-37952	-496160	-1128480	226304	-25872	-85856	-1544816	-634128	377296
11.9076	-544696	45488	253680	-347936	-60288	-180312	-276064	-125984	153040	-505824	-237040	-30272	-379352	456248	-332792	-345392	-604256	-948424	290472	-720416	183232	926704	88512	-1032016	-692200	243640	-115560	-282800	280536	445400	210560	-826736	-163936	-221288	292000	396008	505536	668816	-639552	162560	342272	-368160	-1305184	-119584	81584	-232720	-1498976	-516768	151904
11.9074	-556128	61760	69984	-207808	-1024	-221152	-289024	55008	-259488	-388000	-335264	36464	-272088	228896	-352472	-405520	-529600	-1033984	305760	-753552	311280	789912	41488	-1051496	-876480	144704	-294800	-422992	232504	431080	179648	-825728	-338784	-405448	323784	135592	598848	1025072	-422240	69920	507008	-234144	-1326720	-408672	272144	-367344	-1291296	-303472	-252672
11.9073	-411600	-64768	-120096	23592	-6000	-67256	-356464	152656	-835104	-270320	-422640	54272	-97752	35944	-447960	-458272	-491136	-996232	282224	-725992	577488	643848	128312	-991664	-989728	-20792	-474104	-503776	1712	281240	152144	-682320	-456448	-492984	316984	-29968	791680	1270512	-226272	-21696	428288	-162912	-1138400	-586016	350224	-375488	-1053296	-122312	-646816
11.9072	-214984	-261920	-313328	270264	-72976	217768	-307776	233296	-1293200	-190224	-530576	-24048	6224	-47960	-727112	-503024	-399136	-823616	280376	-661344	808832	536216	183504	-868928	-991944	-150608	-594680	-458472	-310384	60152	60792	-500768	-463840	-477736	349480	-70344	830944	1272384	-219744	-49600	293888	-223360	-809952	-659520	190656	-321904	-927824	-66280	-904592
11.9071	-12616	-368832	-467808	465656	-130512	415184	-48480	319344	-1464704	-158224	-682128	-155760	32128	-121264	-1076240	-532640	-229760	-665312	222112	-594280	873248	439808	95976	-721664	-899848	-193248	-657248	-312360	-567712	-141024	-20168	-315728	-428864	-419912	423296	-55408	612384	1055296	-360384	67360	288960	-341920	-495520	-628224	-72320	-364208	-942912	-169064	-976368
11.907	180592	-309744	-603248	596328	-122624	442608	254432	401328	-1389520	-272480	-830192	-241712	97040	-320688	-1255360	-539712	-127328	-586360	25752	-525424	751328	349552	-62712	-610176	-751088	-179688	-673056	-165072	-703256	-304624	13008	-154080	-510800	-352976	432272	-21048	311520	800992	-468448	290528	382464	-383424	-299936	-502656	-207200	-537792	-976368	-377256	-845648
11.9068	347600	-175392	-789328	685096	-55152	440472	388976	462128	-1166256	-625024	-891600	-190192	215176	-625440	-1143184	-535984	-209952	-505648	-216392	-421152	525872	314096	-166904	-562304	-603824	-193672	-663760	-117008	-718256	-465360	144568	-98368	-782480	-278984	333176	43944	154592	678848	-450624	489888	403456	-348320	-257568	-369440	-199712	-714656	-888928	-525832	-558544
11.9067	446360	-97008	-989280	737112	35488	529800	355856	459024	-838336	-1114208	-829920	-10976	257136	-868208	-843208	-534992	-390656	-371560	-338328	-243112	307104	331920	-180216	-544296	-540440	-262624	-663600	-183984	-629200	-616384	269104	-178784	-1158752	-209880	250864	130824	165088	690160	-380064	600128	284224	-369792	-411040	-328384	-242432	-769216	-704944	-456624	-255552
11.9066	421920	-80272	-1062144	706144	108400	637216	285328	330864	-461536	-1477232	-675040	157088	176848	-930680	-548440	-498528	-524704	-221824	-334792	29304	141712	315656	-128072	-517312	-597712	-318600	-688248	-261568	-477480	-707480	316544	-285920	-1493952	-180584	340776	211256	208384	703104	-349952	668224	118336	-512736	-769088	-371584	-408432	-682320	-589440	-220600	-78544
11.9065	271256	-29152	-964800	543864	110272	633208	223696	60544	-170512	-1535024	-474512	175216	107648	-852488	-350448	-359504	-617632	-55648	-320824	363472	-10976	218680	-36096	-490960	-691176	-318520	-730160	-220736	-338096	-737392	283840	-306544	-1668368	-229824	584696	272752	179712	625888	-323328	767872	-5568	-688672	-1177152	-419904	-525744	-464544	-614800	-64576	-26944
11.9063	72192	88624	-798912	304904	1024	523912	149120	-277728	-93920	-1331920	-262624	60496	159232	-731328	-219424	-154064	-742080	174224	-282312	640760	-199568	116008	44304	-493088	-685200	-334112	-787984	-70648	-236552	-773072	185728	-287024	-1604112	-375376	782448	293032	57664	508928	-193568	933760	-101504	-793408	-1382688	-459616	-446928	-104192	-645072	-149680	38816
11.9062	-99856	192944	-611520	159320	-176496	416952	102512	-540880	-243408	-1031200	-70016	-49088	270120	-592752	-132728	-60016	-862496	411032	-93408	718496	-388384	92600	45688	-529240	-567240	-431976	-858896	36816	-98704	-852720	36504	-337200	-1322688	-601880	747832	218976	-130688	470976	31168	1139520	-190848	-821184	-1284128	-535392	-271968	325728	-526368	-365904	219376
11.9061	-250424	229952	-322016	235880	-285088	376864	136336	-590336	-531168	-758320	77648	-84144	352384	-412912	-130912	-193712	-902048	518464	179560	577784	-476736	119272	-13608	-603584	-489616	-522688	-906032	12432	127512	-934704	-146456	-410304	-997536	-864720	486544	37568	-293312	555504	191136	1272480	-230656	-801216	-1007808	-631520	-184912	611024	-306640	-482432	424240
11.906	-401552	271232	77312	468432	-200736	392904	182464	-379344	-851696	-560096	175888	-117280	438520	-218576	-220160	-414224	-884256	509024	241504	375768	-409936	113632	-22928	-733968	-591608	-455720	-886296	-41816	336472	-971360	-360152	-326544	-816256	-1098304	178128	-163672	-300896	685520	163968	1188224	-201792	-725312	-714752	-687424	-206992	581792	-156864	-390416	429936
11.9059	-501176	405440	418576	666872	61056	433632	126160	-6880	-1100448	-426272	228032	-224656	560768	-84480	-305816	-476304	-842528	565032	-35848	303104	-237040	68664	63240	-912112	-821744	-250976	-810840	2104	353296	-964000	-594952	-34064	-756560	-1226176	2904	-272144	-131680	749024	29568	882240	-179456	-609856	-459040	-716896	-258752	328080	-129472	-143880	106080
11.9057	-494824	583392	561504	731592	351696	466456	-4464	329904	-1169296	-300000	224864	-355072	604904	-38104	-299504	-369328	-685632	754488	-385496	411480	-48752	40984	151728	-1093168	-987680	-110592	-729368	75832	143328	-902992	-768152	287120	-628784	-1195392	-40	-268384	83424	701584	-33376	556544	-229248	-550656	-264032	-768352	-359104	119104	-117712	124680	-412928
11.9056	-448392	661904	560336	710240	525600	460784	-61152	479840	-1012448	-121552	177616	-401920	442320	-36632	-243600	-329200	-341152	905296	-485272	606328	105664	54928	158400	-1247728	-966040	-171808	-663304	-11544	-159072	-731496	-759216	443904	-382512	-1027176	78640	-227400	238720	582048	13120	422464	-296576	-624128	-182560	-773728	-577296	112240	-27360	248936	-796048
11.9055	-475096	598672	530816	640912	545584	421400	7840	440272	-717648	92448	158656	-359824	144360	-53344	-244672	-464800	39616	864760	-374712	757664	217536	105968	122184	-1363992	-823344	-341888	-610720	-300040	-409096	-445576	-579144	453264	-211856	-819456	129928	-233672	367872	452896	37344	488800	-292096	-770016	-204992	-608384	-825936	234096	131664	108040	-785552
11.9054	-553736	522048	491232	468368	452496	393184	84976	304320	-448544	246608	241840	-331648	-80008	-123504	-309960	-557952	215680	709104	-345256	775184	269232	228872	84272	-1375384	-731056	-419752	-598688	-611712	-532960	-179344	-424736	465408	-267712	-677888	104688	-330760	483680	343840	-34400	640704	-250112	-847488	-228064	-330944	-881760	337088	313232	-219776	-417856
11.9052	-548080	571920	440432	182552	285264	407272	52176	134928	-294256	273312	384384	-377664	-127984	-263224	-339968	-369648	155584	562144	-528656	637168	237040	459368	-28696	-1173232	-778976	-313568	-651360	-770000	-477576	-102056	-459440	538640	-422512	-650480	8624	-502184	455712	241744	-77824	844704	-297856	-790208	-193952	-187680	-640080	357504	472288	-464200	28112
11.9051	-406776	727936	446912	-79168	78000	448424	-68240	-67952	-204736	204624	433328	-420960	-65520	-388072	-277352	-17040	23456	370792	-798968	423440	147552	725312	-266528	-751800	-874008	-98336	-709792	-765152	-233104	-245216	-595536	599472	-461040	-718232	-137248	-652008	221856	115200	59584	1118144	-467392	-652992	-165472	-309440	-230912	300128	528384	-435784	294240
11.905	-207720	851408	523216	-192808	-104416	475984	-183296	-296064	-83376	104640	291056	-344160	16704	-378152	-178600	135808	-91520	38088	-1019552	285752	86688	875376	-489248	-273776	-832528	85384	-674384	-668472	60840	-492248	-615888	594128	-374176	-794328	-318296	-662120	-6496	-47744	329280	1344544	-627712	-524576	-203968	-557184	136928	187184	410816	-231432	330576
11.9049	2952	871680	535120	-238376	-214256	434696	-263248	-493392	83344	-30640	23792	-160192	80216	-221712	-129280	-77552	-235680	-340024	-1181304	308712	113088	855232	-502320	73272	-591400	141408	-547472	-505432	176600	-713240	-478768	557632	-289312	-724680	-512568	-531088	15648	-210160	532864	1321120	-630976	-447008	-271776	-745280	339920	85904	165824	-82984	242368
11.9048	253928	864768	386592	-385800	-307136	260536	-346688	-606688	200816	-242864	-240144	-35504	92136	-41760	-159528	-449808	-398240	-562216	-1295784	417152	175152	783656	-318000	239208	-304448	63624	-454064	-295688	44744	-843792	-362528	510464	-209536	-388528	-650984	-401968	195264	-298912	568768	1027584	-464960	-406432	-311584	-859456	332992	97776	-77600	-88064	132256
11.9046	489736	937600	199168	-626600	-491952	-49992	-444528	-637024	156560	-486944	-467120	-114352	38536	38928	-246976	-673744	-462752	-580496	-1317440	477704	167120	800576	-131336	289360	-180512	-74752	-493224	-132960	-167744	-860232	-401832	391984	-33920	123920	-613704	-391320	223584	-268576	516544	691552	-237504	-358528	-320704	-954336	111888	239808	-256656	-193480	42096
11.9045	543048	1091360	155616	-780008	-760000	-378040	-491120	-615696	-69760	-607648	-705296	-342192	-4424	24472	-329944	-655776	-387936	-514696	-1214688	455784	88848	887176	-57304	290176	-242024	-179488	-638808	-113168	-300968	-766472	-515272	163152	209824	507160	-334536	-454376	46368	-153728	480256	523904	-65920	-267968	-295488	-993280	-235200	384688	-379952	-346344	-6416
11.9044	363792	1238528	239568	-773168	-946288	-573432	-406000	-548080	-378560	-493456	-956192	-507824	63904	11432	-317944	-513584	-277696	-474720	-1031432	401072	91136	900728	-42176	271896	-319968	-211032	-811312	-203008	-406872	-610352	-536824	-91728	374656	525000	62856	-484792	-58464	-35584	457568	507392	-13376	-150560	-213472	-941088	-518704	382512	-389728	-515768	-1328
11.9043	138776	1316864	282544	-745400	-922640	-614736	-197248	-402896	-631968	-225664	-1148992	-462544	204384	54920	-176424	-372784	-237760	-518984	-865032	323288	290848	771472	-31288	239136	-290568	-211528	-966504	-265600	-594496	-447176	-405568	-247488	443072	271344	309760	-464328	90144	46288	397248	505824	-80512	-59680	-125888	-896736	-593328	210880	-185520	-626224	24320
11.9041	69112	1328528	220080	-810088	-763104	-593032	16496	-154736	-762832	-1200	-1234976	-252832	250936	114584	-12472	-256016	-292896	-709016	-826392	190608	573456	601784	-63208	158056	-216056	-252656	-1068096	-225928	-773992	-285752	-163824	-289040	555392	49072	251864	-424992	333280	119280	305792	468640	-211328	-16256	-140416	-961312	-505104	-30368	160832	-618576	576
11.904	136680	1276480	158912	-860680	-642608	-538720	113552	169072	-790272	102864	-1220784	-29088	132720	136840	14616	-133472	-453792	-1015936	-970944	38392	689440	549288	-156616	-9856	-207552	-358624	-1048584	-152928	-738352	-127792	138560	-299440	742592	15752	21080	-358088	453056	202528	242912	438368	-331072	6624	-238432	-1045504	-437152	-217200	385344	-549416	-118448
11.9039	202992	1131744	216320	-726048	-623680	-387664	91520	481392	-737600	198624	-1100352	111312	-14920	143376	-114216	1264	-712320	-1218184	-1197864	-37592	564544	644952	-237160	-215224	-250224	-485264	-873448	-158000	-485840	-40784	453336	-318256	829760	61120	-133336	-285104	465536	244288	247360	430816	-413504	736	-242272	-978464	-513408	-252464	336624	-505384	-317504
11.9038	231296	892672	409904	-423168	-630288	-152568	46576	676032	-589696	364688	-847120	152192	-24048	198768	-270400	122352	-946080	-1093712	-1283896	-18456	392336	758160	-239000	-338632	-255256	-576000	-617272	-254640	-284032	-100360	700648	-310288	699232	22528	-146848	-325840	490496	175072	300608	407168	-493184	-110048	-66784	-772320	-694848	-99264	160768	-451720	-529520
11.9037	274424	629248	679584	-136120	-592704	9248	44784	686464	-363424	461088	-512592	104016	94336	308368	-376032	196320	-982912	-714072	-1114576	6384	353440	735776	-184280	-356592	-220088	-627048	-422104	-354256	-350200	-253912	809016	-284848	483616	-111496	-170984	-528824	512576	11072	345056	346848	-593344	-352352	118880	-615872	-860416	147760	53680	-293056	-657888
11.9035	328280	426432	913504	2584	-521616	-10976	82592	519408	-164704	314320	-250672	11776	180592	397416	-478304	187632	-812832	-370888	-827064	-23504	368400	550872	-112656	-401624	-230720	-672568	-381648	-386032	-591496	-342960	782152	-333440	375280	-241928	-325456	-699016	440576	-137600	335136	289664	-689472	-601856	110304	-606432	-940432	271584	-32320	-58744	-621792
11.9034	352304	312240	981264	6248	-460464	-109088	175024	248320	-96240	38448	-173024	-13456	119048	400288	-576480	62192	-614016	-207352	-632192	-66568	256128	311264	-19624	-579144	-331256	-702984	-473688	-379624	-752632	-302592	692456	-486496	374096	-287560	-543680	-591512	284640	-172128	297664	302752	-783040	-694976	-48608	-639424	-953904	115808	-258496	104304	-431488
11.9033	387360	280736	843792	-48832	-458976	-97432	378368	-18096	-120944	-32928	-225744	125184	-64832	327168	-530312	-168144	-527776	-110224	-568840	-89016	38928	152408	88680	-804032	-485984	-650864	-578600	-410328	-739216	-253136	621944	-623712	360336	-217824	-688328	-256432	120224	-95440	331104	419424	-955584	-626048	-145408	-597280	-953296	-240192	-588368	117696	-204464
11.9032	506648	350640	607632	-96784	-576032	64712	673792	-183088	-97136	220576	-276576	378912	-270648	220320	-268616	-400112	-529088	5728	-545152	-148504	-91936	145968	164040	-904568	-659808	-503168	-566544	-487760	-683616	-333264	616448	-624016	320960	-43296	-715240	5680	-42432	5968	496736	598688	-1262464	-539488	-96576	-521664	-974624	-549744	-838688	35064	-58160
11.903	675504	531984	388080	-87200	-803664	260056	921392	-215584	35264	534304	-295936	569712	-425360	88712	20968	-498176	-550432	16040	-528640	-284768	-72560	280096	189104	-818408	-847536	-374952	-420552	-540640	-722456	-515568	658272	-546688	350992	164696	-679824	35840	-225632	46224	714880	747936	-1586944	-519840	-19936	-531904	-1034704	-632576	-997904	-72392	-1264
11.9029	796288	742816	164336	-2784	-993616	376320	1014640	-168400	178256	618848	-376336	558208	-522600	-67976	75464	-447552	-592512	-205368	-526608	-398032	-25472	461744	201920	-604880	-1016384	-378400	-285056	-513672	-823168	-674176	673520	-545456	475232	297072	-658512	-37560	-390144	-1136	827648	805440	-1699648	-485984	-39456	-651872	-1131856	-495168	-1242224	-179048	22768
11.9028	876896	841040	-130464	121168	-978688	385800	1014352	-127440	220880	515968	-570128	347648	-592680	-201256	-115056	-401456	-651424	-547544	-438432	-345160	-15904	532576	197664	-345048	-1094520	-439408	-329296	-436000	-855144	-789432	617592	-628528	600112	292896	-699920	-69496	-481536	-101504	772256	784864	-1496896	-328864	-151744	-789696	-1221776	-258720	-1596912	-254960	19120
11.9027	1017888	778096	-427440	233472	-793216	301192	1038288	-141760	190704	446272	-772336	33232	-637368	-243232	-311008	-494752	-662144	-766992	-137376	-135680	32240	367848	91680	-125368	-1039024	-363160	-539080	-370472	-752552	-975280	566120	-640720	631632	171544	-785576	-94120	-507072	-194384	634016	719232	-1116608	-76288	-279648	-853888	-1218448	-45840	-1817616	-268048	-50480
11.9026	1229136	668608	-560640	299320	-666688	149680	1070992	-214608	191936	460976	-803936	-266512	-599400	-185936	-331544	-631424	-592608	-757856	286512	62304	108976	27432	-150824	-36240	-877224	-101672	-709584	-329168	-560528	-1291984	649880	-506080	549552	-19072	-813792	-169264	-479104	-237712	516128	606496	-782912	138176	-342944	-832736	-1065056	80608	-1720688	-252040	-162448
11.9024	1389848	653680	-477264	273176	-757552	-17752	988800	-339072	231984	452528	-601376	-423936	-429520	-67800	-210160	-564512	-492128	-620640	550088	114168	27632	-238584	-423504	-69184	-685696	167640	-679568	-272096	-371184	-1622672	863168	-352768	391120	-222704	-693072	-224136	-365792	-230544	427008	455232	-594112	223264	-269248	-766144	-809840	143888	-1451264	-277960	-234752
11.9023	1411360	722224	-294496	114000	-988624	-160472	746944	-496432	196208	404336	-304992	-365152	-186632	115568	-43376	-211280	-387680	-518232	498536	37560	-290400	-222944	-598480	-82496	-560264	280648	-504048	-164456	-264864	-1789312	1010392	-323456	249648	-350080	-472680	-185368	-189600	-195648	330144	328704	-509760	192992	-40832	-680384	-574496	212656	-1276608	-346072	-245056
11.9022	1321416	727744	-144224	-111528	-1192176	-280920	440640	-625120	6048	393792	-148832	-178976	-18080	399432	148608	214384	-244416	-544176	261200	-80224	-611008	8616	-675160	13656	-564000	276080	-347584	-2800	-277928	-1745008	909128	-370608	256112	-336768	-304576	-106776	-81088	-146640	241056	267104	-478848	111936	238976	-571200	-427776	278368	-1237984	-389248	-245776
11.9021	1157016	584928	-57760	-224576	-1320416	-371784	189008	-650256	-260224	394272	-253536	-70240	-12056	715568	345464	444928	-106112	-686280	33504	-197328	-655232	195696	-719024	109072	-639688	255976	-283544	189776	-364792	-1591944	598616	-350704	454160	-255216	-257000	-58184	-120608	-81888	207168	212512	-494528	29696	402944	-441728	-320480	212336	-1166480	-382472	-237808
11.9019	891120	394160	-5248	-129584	-1437248	-363568	50528	-566432	-438432	309584	-531472	-128992	-113432	862608	439008	447488	-150112	-839264	-152960	-305544	-460048	184440	-707808	61768	-621216	177496	-283080	357216	-404304	-1427936	277472	-253392	701344	-271016	-248272	-14616	-211200	672	211840	100064	-541184	-35872	384128	-329056	-174608	-69808	-969632	-360008	-139376
11.9018	524168	330192	50144	54792	-1576288	-199288	52480	-452608	-443440	195536	-798560	-228672	-215272	698808	327760	383088	-477920	-872072	-354576	-371640	-283776	57160	-561600	-58392	-428720	-66240	-345640	427208	-308128	-1242168	71344	-209632	792576	-434904	-182928	39720	-232576	104784	158368	-20128	-577856	-82752	280512	-270208	-7920	-442160	-742512	-328824	64400
11.9017	161984	421728	151680	166272	-1699680	53288	205360	-386832	-338272	214240	-945472	-241392	-280872	318248	50992	346336	-924160	-740072	-527056	-363920	-244208	-45984	-318768	-62688	-214448	-419760	-516280	385712	-129936	-982456	-58408	-298432	684240	-598824	-59088	35824	-237792	240608	-32192	-59936	-595200	-98752	231584	-252992	85232	-686336	-614816	-270584	242560
11.9016	-60048	487072	316464	220032	-1767280	239816	455472	-382976	-255648	346144	-962304	-256016	-325504	-56840	-235128	277008	-1200672	-526072	-545520	-313056	-261680	-103280	-160760	61064	-190856	-682184	-760240	317480	-12496	-671328	-193552	-473040	509248	-595608	77008	-32744	-345792	394064	-319680	-52896	-624256	-54912	262176	-227040	76464	-754960	-615776	-241528	272384
11.9015	-80832	321648	479936	313256	-1772976	277352	686128	-424112	-273648	381760	-844496	-433552	-331608	-330264	-380552	131168	-1201024	-345936	-381944	-282896	-302784	-136056	-217760	133888	-336848	-752008	-918368	315032	-16304	-402904	-337376	-684816	374944	-433272	170024	-25952	-504992	496912	-549120	-108736	-661056	54272	273504	-156032	60624	-778432	-693216	-356600	195616
11.9013	82160	-57136	536032	378432	-1720720	222280	799440	-507024	-358576	261056	-583904	-706480	-268704	-568656	-313952	15024	-1059136	-232064	-165200	-287984	-433376	-80520	-425280	71920	-431880	-726840	-846320	352544	-61088	-242464	-437304	-947040	254304	-258104	124464	133296	-540768	478144	-566240	-227776	-638400	166080	174112	-34496	126160	-811024	-764144	-621720	128544
11.9012	356696	-391344	444368	237448	-1614976	177984	768704	-620064	-403344	197248	-262688	-821760	-181960	-788352	-64240	73040	-934272	-127568	-49720	-295040	-611504	115976	-616872	5288	-392272	-737352	-564704	307704	-55008	-176184	-464264	-1218928	100688	-193640	-124032	285744	-417504	361664	-346208	-299136	-516608	185824	-2336	124608	212352	-744608	-732720	-858248	78320
11.9011	608056	-436240	245856	-95952	-1481248	183176	617120	-713344	-317136	363824	-32208	-698416	-169016	-850248	230680	291952	-846464	26176	-67944	-300424	-651760	321992	-695776	60360	-386632	-785912	-234320	116024	-6192	-150640	-426240	-1336304	-37424	-269752	-447328	234856	-274432	262336	-18112	-279904	-371072	84448	-121376	280896	168880	-530736	-540560	-852464	-40992
11.901	691864	-213504	-14800	-371560	-1376048	197536	399056	-731680	-100304	654224	72896	-540352	-242856	-652784	388976	489424	-733472	210640	-128736	-338712	-468496	312800	-664288	175264	-545368	-785456	-1088	-149776	41744	-107664	-333160	-1164336	-77808	-436928	-582288	28360	-187104	252704	236704	-230880	-330048	-71168	-91104	373024	-46416	-319184	-236496	-549136	-237472
11.9008	583272	24560	-308944	-419840	-1363136	154936	205728	-667984	144768	869824	203440	-508624	-287800	-336552	326432	501808	-571552	327840	-145072	-399232	-189888	55848	-545872	209312	-738864	-679192	109248	-371816	111192	18432	-190272	-782496	-8800	-583176	-443824	-119216	-70656	280688	308000	-165024	-430656	-196992	37344	388096	-303632	-264384	34144	-82392	-396320
11.9007	405000	70960	-576128	-344776	-1449712	18136	128160	-572096	278432	972832	478528	-470944	-200328	-171160	109288	341440	-394080	290200	-137632	-405784	30704	-229616	-366776	124576	-778872	-483640	161032	-516352	241192	261552	-23448	-431456	128048	-602112	-243272	-107512	122240	264256	202496	-17024	-579008	-264640	134368	390560	-456896	-326496	123232	333256	-416768
11.9006	275880	-47664	-749488	-322384	-1521552	-187504	184688	-519904	218000	1023856	771920	-239440	-34928	-260648	-168520	152224	-241984	133376	-188608	-326240	160640	-346936	-196968	-17872	-690440	-266216	210808	-649248	376240	540352	118496	-279280	306000	-517032	-182896	5064	270720	217952	24864	204096	-660864	-283456	139584	407904	-492272	-389344	-27344	521624	-317680
11.9005	182544	-163200	-845248	-361016	-1394656	-377824	309072	-558592	-17872	1029296	838672	77824	40592	-466552	-501232	37760	-144096	1984	-309952	-251056	187600	-340376	-116504	-157104	-606896	-104768	247824	-848744	400256	669344	201960	-290288	501952	-478768	-178888	159848	266432	211904	-70240	388192	-660480	-256032	105568	331296	-478192	-455696	-330304	416448	-192000
11.9004	54168	-175152	-945936	-366296	-1011616	-458424	415696	-639136	-348688	994192	619472	183424	-76584	-622456	-894576	-30240	-126560	-25040	-419728	-301152	49504	-370248	-112208	-255504	-507472	-25304	208800	-1119024	279696	515288	237136	-310592	657856	-570184	-48104	319552	216960	238688	24224	495904	-654528	-178496	100608	47520	-446576	-567280	-565488	81616	-109056
11.9002	-97912	-114816	-1071760	-313864	-559232	-379112	453888	-620672	-694512	985904	293136	5264	-327728	-711120	-1227008	-137888	-197536	-43392	-466168	-480680	-234368	-472872	-71448	-288976	-279736	32688	33672	-1375432	99248	127080	246752	-228368	720704	-677496	159056	382048	330976	222512	254496	596928	-712320	-50720	115296	-349280	-407024	-624912	-528992	-326712	-68176
11.9001	-201272	-45920	-1146544	-230680	-295440	-150896	412752	-418848	-987120	995136	34960	-211392	-567960	-788176	-1305088	-308304	-313152	-171416	-499808	-674464	-508640	-548744	79640	-282048	2760	144176	-278968	-1512744	-45352	-318840	205720	-54352	706848	-639192	226968	260832	638272	165936	423744	680480	-819648	127456	77216	-622208	-418944	-485120	-243312	-640232	-6208
11.9	-251104	13184	-1119696	-98336	-272688	164592	318288	-156608	-1158544	865376	-150672	-248736	-701688	-838848	-1078648	-484752	-382848	-336144	-571424	-779272	-671232	-529176	276648	-307304	100176	284344	-643552	-1498968	-122016	-667928	47056	104480	672752	-452912	108208	36808	943104	177008	385376	613248	-886272	318624	-74912	-682464	-527856	-205360	36736	-765800	149392
11.8999	-322488	58592	-1037264	89336	-336000	472872	230384	-75968	-1183872	526256	-336928	-157456	-732416	-812640	-724184	-607376	-341824	-347440	-628680	-795632	-795008	-447432	396768	-395856	-60496	336888	-920408	-1387160	-130832	-852192	-240560	141568	625200	-223320	-35304	-134544	1056832	300320	194560	393024	-818240	397280	-333696	-664416	-645664	-5904	101056	-744680	394192
11.8997	-445688	60320	-942592	221688	-370560	681960	206752	-264336	-1139152	180352	-533920	-85984	-712136	-748408	-476680	-665680	-225824	-185584	-591296	-801272	-953536	-366016	393400	-483432	-266280	232976	-1023952	-1220024	-75560	-869672	-543008	53120	502864	37000	-112264	-251528	982592	417584	17088	261504	-599488	230336	-606816	-673408	-619728	20672	6544	-722624	609696
11.8996	-546632	-4032	-786512	143936	-399136	747744	256448	-550736	-1146528	75936	-695040	-49024	-687016	-745424	-420752	-682064	-155648	-63720	-479184	-868208	-1055104	-319976	298776	-486568	-304384	41176	-1021208	-962800	12280	-780832	-695208	-57392	255440	401840	-210480	-437288	848032	405568	-68384	395872	-321664	-132544	-762912	-630624	-440288	-12016	-55120	-801224	641376
11.8995	-545464	-104592	-518304	-173056	-423072	685872	338928	-719440	-1232064	186032	-782640	11040	-704384	-803088	-470104	-679520	-231904	-151008	-385792	-987200	-980336	-324096	144152	-401272	-208720	-99536	-1079624	-577912	78984	-699536	-627784	-107328	-82448	827008	-395736	-699896	742080	325456	-100416	620448	-118016	-438784	-731360	-459872	-262384	-28240	-25488	-909512	419760
11.8994	-467048	-186816	-219904	-594976	-354480	548144	398272	-738736	-1302768	298528	-779664	64272	-828016	-793016	-505848	-665600	-452000	-366832	-359464	-1045592	-771456	-366856	-32000	-292016	-132792	-108528	-1271968	-131392	98128	-702368	-410912	-150240	-399504	1099984	-591256	-906928	678912	335280	-112000	618560	-49792	-508384	-556512	-271424	-184464	-132576	15392	-892904	8784
11.8993	-413680	-235056	-57280	-924176	-188224	406984	390976	-711424	-1301200	342352	-697792	44720	-1079400	-636104	-490024	-622000	-729152	-533312	-381032	-920128	-542880	-401320	-126112	-211784	-122688	-14464	-1463440	245560	75584	-740920	-170032	-309520	-580864	1054072	-718584	-1011832	669184	440272	-86656	350944	-63808	-470656	-331392	-226496	-121792	-414368	39184	-736752	-428752
11.8991	-446992	-280192	-101088	-1002920	-79664	336960	313600	-685424	-1295104	408624	-602688	-17264	-1355304	-429872	-457760	-518288	-962592	-616096	-419200	-635808	-302528	-395176	-49856	-163768	-141960	97656	-1451896	485776	14352	-700712	-9592	-599600	-583792	745424	-802544	-1116400	737568	466512	-26976	69952	-69184	-594528	-110944	-327744	38656	-740576	83696	-589336	-708416
11.899	-524328	-346112	-261312	-800024	-132720	352344	223632	-616096	-1333792	488080	-560848	-56784	-1475520	-332376	-435792	-365584	-1079200	-699008	-440824	-378904	-15760	-374704	95320	-119560	-214360	175528	-1205240	606720	-66936	-538760	-1400	-879168	-458976	370952	-867440	-1261704	860928	309600	40288	-42944	-37120	-905440	67872	-469888	265952	-867392	93840	-519720	-738368
11.8989	-544816	-412976	-403328	-475432	-236048	367520	191408	-469600	-1305760	417104	-536176	-112432	-1368768	-371264	-384528	-239072	-1051328	-800960	-413936	-282176	239072	-370240	39760	-46776	-387040	237032	-893224	622216	-98432	-300992	-155720	-1004512	-298416	88736	-864760	-1331632	954464	80016	133216	-61216	-7040	-1119424	132288	-600256	449200	-699616	-55984	-394304	-604240
11.8988	-444288	-439040	-471456	-293856	-231488	286464	201936	-267216	-1084032	121904	-424304	-259632	-1166392	-448504	-224384	-204000	-917760	-852128	-366008	-256176	345568	-348904	-367216	66624	-598736	312040	-683608	530176	-28016	-24056	-373680	-970880	-164736	-35440	-779880	-1237792	946528	-70800	282464	-127136	-22528	-990624	24032	-704448	541920	-354656	-332576	-108080	-490512
11.8986	-256680	-403488	-490144	-380256	-133616	131680	158352	-53488	-772528	-253456	-223904	-441232	-1043040	-504864	74120	-231744	-767904	-822280	-374120	-141720	317888	-267152	-943200	189240	-728024	357232	-579920	389216	79408	282592	-507080	-867136	-82560	1672	-694608	-1053552	829888	-154480	414880	-250944	-93184	-598880	-216960	-730368	551248	-21952	-502368	176176	-482384
11.8985	-101120	-321888	-503424	-599328	-54656	552	26528	98800	-630624	-508848	-72208	-515200	-1006656	-579760	431488	-239424	-664576	-758152	-424048	19768	239024	-160096	-1318576	244072	-767944	276440	-483048	293168	112464	544432	-514608	-748160	-81360	124696	-670192	-884704	626560	-254848	380480	-347200	-194624	-228704	-494592	-666048	470624	166896	-397456	183904	-510624
11.8984	-100880	-231424	-543664	-747904	-19360	-111712	-92128	86416	-725552	-554400	-48496	-466512	-947984	-694640	705128	-200448	-586528	-696264	-373288	29432	98672	-98952	-1263496	144992	-833968	45640	-341336	232464	87704	617768	-497168	-614160	-190048	175384	-672944	-735416	364192	-316800	135616	-356800	-274688	-63296	-754304	-609216	334624	184432	-99168	-127696	-517088
11.8983	-284752	-168272	-615520	-807616	-608	-324216	-107664	-124160	-826480	-398560	-44864	-429984	-872832	-771408	797912	-151712	-465408	-627392	-165488	-145792	-133136	-80064	-825016	-134392	-982216	-232480	-187376	91824	132360	439992	-534728	-481136	-364016	33680	-680544	-580984	119776	-203088	-193248	-280384	-285824	-74496	-960832	-619328	270192	119408	206848	-534672	-550176
11.8982	-549880	-147392	-675536	-914712	-45680	-655168	-97920	-402592	-720688	-102896	70064	-487792	-933048	-725976	721728	-96288	-269152	-549792	18200	-269632	-336512	-43144	-210280	-496416	-1123240	-435696	-68680	-148976	268832	122240	-568680	-392000	-463568	-235480	-743768	-448168	11392	40000	-465440	-157856	-258624	-131872	-1029408	-586976	364128	126320	427696	-829088	-610528
11.898	-735336	-148032	-657728	-1128504	-204304	-924552	-210080	-549760	-494448	212432	243968	-573008	-1178552	-591792	575120	17664	-38240	-483536	-21280	-144872	-356832	13696	369368	-740224	-1155160	-540808	1272	-318056	362952	-163776	-519888	-352768	-360224	-422048	-856520	-330136	67712	156688	-646048	-42976	-303360	-119264	-904608	-408960	517760	284688	537872	-988168	-548176
11.8979	-760512	-117296	-548944	-1339656	-396288	-975600	-438176	-500352	-386480	424096	322544	-594064	-1422096	-487816	478720	193680	133440	-430696	-211136	102856	-260272	35048	775976	-714304	-1100688	-600192	36896	-258248	354192	-344184	-445048	-320672	-64688	-392144	-881064	-135120	148928	2976	-724960	50240	-463040	11392	-686464	-208064	555584	497728	498352	-1063904	-287584
11.8978	-697816	-864	-405760	-1393848	-504736	-889440	-616128	-371056	-467024	506480	287456	-523632	-1456488	-483400	508728	332320	149408	-390280	-325760	171248	-250080	26128	986240	-473056	-1056144	-654280	64632	-58064	383520	-441096	-460408	-279808	270944	-233272	-722792	168032	82464	-241904	-633024	166240	-603648	198912	-545856	-189984	453184	569040	327408	-1054800	-60480
11.8977	-689312	212640	-271376	-1221928	-541728	-844024	-627664	-306848	-595248	516704	271920	-340800	-1299848	-539664	642896	323856	-12160	-413448	-336912	-58448	-320896	66296	1082400	-225768	-1058160	-718568	109240	44048	565328	-469856	-552640	-283248	468192	-146768	-495896	434512	-146912	-304480	-335456	309216	-559808	292896	-522400	-338208	336240	384816	160528	-937976	-187280
11.8975	-782872	463696	-131728	-867400	-572080	-838456	-512544	-338688	-635808	499360	347792	-37424	-1099592	-567472	759904	152752	-251776	-563648	-416104	-416456	-231424	180264	1140192	-100120	-1060160	-802704	175480	-51176	757840	-415760	-593640	-386176	438128	-227520	-387584	485848	-415168	-160416	59296	354944	-379584	193600	-542176	-453536	269664	14448	114912	-738784	-638976
11.8974	-876080	636352	-7440	-468968	-549344	-725480	-359824	-398032	-586960	496016	432000	259536	-887040	-503656	726624	-117904	-428192	-796504	-597520	-659008	118464	288616	1121288	-20272	-1009440	-876216	250568	-229304	732880	-291912	-535288	-566240	232128	-401120	-411888	321000	-618880	-5888	380480	167104	-284096	-17408	-613824	-465472	177648	-339136	147472	-526008	-1028240
11.8973	-842928	622368	-18416	-199784	-415568	-486840	-212544	-418096	-512432	605392	431408	329024	-598496	-348968	511280	-417040	-508128	-948888	-691488	-692816	498192	320384	938136	143472	-887720	-860936	328584	-357672	504960	-150568	-463328	-747008	17872	-566832	-421720	102408	-711264	50080	553888	-192064	-352448	-138048	-813568	-492256	-12544	-475344	137632	-378672	-1066176
11.8972	-687800	405392	-242576	-140024	-305936	-297152	-104496	-401008	-446592	879760	363856	126624	-290920	-177976	206080	-689248	-583680	-896720	-598072	-608000	635552	291784	616656	390144	-688904	-727048	405848	-423560	310664	-36192	-439824	-886096	-33824	-725968	-328584	-24424	-624288	86000	623488	-471968	-403648	-42816	-1047008	-592000	-262368	-330528	46432	-343672	-833216
11.8971	-531760	93424	-538736	-210312	-426096	-287152	-75184	-405760	-366912	1156752	285936	-104848	-139720	-101936	-59392	-895616	-725824	-686048	-479440	-570296	531328	237544	304800	625664	-420840	-557376	445096	-454568	284112	23360	-414640	-999456	103904	-925416	-184048	-30424	-315904	158928	665344	-489664	-275328	212768	-1046432	-672288	-486304	-18272	-92048	-368384	-552096
11.8969	-462864	-155552	-653760	-286104	-721680	-393160	-93984	-472384	-208240	1156448	198720	-115600	-203552	-174320	-212128	-1028816	-895936	-464720	-510064	-678672	387936	147672	94992	804240	-144384	-451432	387160	-427480	327848	-15568	-341032	-1097072	292144	-1131896	-53520	23976	86784	179232	739648	-299456	-73152	472608	-717248	-690656	-629984	283296	-260624	-310704	-308160
11.8968	-462040	-261392	-534960	-346256	-885312	-491832	-61360	-565088	59104	801632	97952	54528	-361496	-332376	-254408	-1095760	-1029376	-316728	-642984	-877112	367808	19536	-77528	927664	41816	-414528	226176	-329200	316368	-191632	-274048	-1136976	390992	-1249904	69704	42752	347872	74240	868064	-78848	-7488	614592	-308480	-745088	-656688	490336	-437936	-98968	-103584
11.8967	-483856	-262688	-403008	-436728	-741136	-553656	55536	-633440	320752	323600	49312	176352	-517160	-469544	-223464	-1070496	-1107104	-223552	-750352	-1008480	509904	-102624	-307648	960752	93888	-411880	37376	-226192	255384	-461024	-287488	-1071296	413328	-1258728	201720	-37480	386272	-57232	983136	66816	-95168	605504	-96544	-887808	-549120	619648	-555936	148544	1312
11.8966	-533328	-222976	-454128	-531400	-443152	-591712	168240	-726672	369632	-208	126144	135344	-690672	-557640	-143136	-914928	-1096544	-178184	-826840	-971992	742832	-196152	-556608	866760	74064	-462496	-104272	-187144	183720	-683776	-372024	-916848	453200	-1245304	311152	-175896	357760	-70640	955936	134496	-194688	474080	-45632	-1011552	-371216	653840	-583168	250312	-31264
11.8964	-608720	-142512	-619472	-541072	-234464	-564488	202768	-953056	155808	-101616	296528	-7296	-847744	-651168	-2416	-665056	-938912	-250640	-898456	-793768	885520	-310048	-691824	698368	74256	-574136	-200232	-178280	66792	-728072	-475672	-739104	500864	-1268720	361296	-267352	417920	19056	763104	132928	-258560	264160	52480	-1006496	-260224	512976	-591104	170456	-106608
11.8963	-625184	-19232	-718768	-456992	-171936	-420080	210192	-1277104	-96416	-71936	442176	-181872	-826928	-779192	210032	-431184	-684704	-477736	-866504	-538392	766224	-497160	-666096	538624	108584	-649152	-281672	-114560	-114416	-583224	-567728	-563440	440464	-1261128	353872	-289400	535840	71408	579936	49120	-353536	10848	224416	-905856	-305696	211984	-639728	3216	-117552
11.8962	-486304	37600	-736064	-382088	-160704	-177664	272784	-1460080	-142720	8032	489968	-361760	-563520	-898712	435088	-277776	-527040	-729528	-625944	-239680	434976	-739720	-581384	369008	122632	-598016	-320960	6464	-267160	-350360	-599592	-345968	242480	-1117432	308208	-329104	619040	23888	599264	-106688	-455360	-246176	304320	-808288	-467056	-64000	-663520	-201720	-97520
11.8961	-226288	-133568	-795200	-395536	-122096	97864	373824	-1304144	-21952	89936	481168	-467856	-239064	-968552	541320	-170336	-570752	-784936	-264800	33048	138448	-967832	-556792	111040	87688	-518032	-257264	99872	-284952	-130200	-493408	-68112	44496	-842488	236192	-405280	679040	-37872	778240	-272416	-424960	-444640	216256	-766688	-624272	-147248	-572480	-460912	-133392
11.896	1224	-527552	-927056	-455416	-47328	352128	443504	-891840	38560	103008	503584	-392672	-58288	-1002240	448840	-80320	-660384	-571720	16472	143552	18144	-1096504	-583584	-209320	22480	-602920	-107904	124560	-188616	56096	-269136	162704	-16464	-555608	148312	-368824	746912	-6976	878432	-356352	-228224	-532160	65504	-797536	-669472	-82576	-388512	-723824	-209008
11.8958	98112	-890736	-1021040	-449944	15056	534536	475184	-485264	-39264	2960	577328	-156896	8344	-1009584	238552	-58624	-584000	-262232	140768	30904	-11424	-1038072	-551648	-460288	-74968	-863104	11064	144808	-79480	235336	-111184	169152	36096	-372968	55784	-95848	738464	120848	764320	-282368	-15936	-531392	-48640	-878720	-550256	-23792	-169232	-873184	-259024
11.8957	118136	-940384	-997968	-295664	-26400	607160	503344	-251904	-123792	-144448	611776	74064	100240	-938248	67936	-132080	-373888	-79768	175376	-174024	-15904	-776208	-399848	-579200	-235008	-1081928	1568	227128	16168	407176	-177752	-107216	95920	-327264	-28016	291936	561472	251456	554144	-44480	68736	-537664	-138240	-904928	-289616	7568	106864	-890728	-294800
11.8956	157544	-638224	-897520	-640	-213088	607296	508096	-195296	-126512	-210864	477376	163664	188888	-726472	-21888	-200784	-234912	-68176	163976	-282656	111696	-461840	-187352	-633880	-424112	-1085488	-119536	327584	168904	531952	-366576	-499120	131936	-377488	-68288	543824	297408	275536	439808	259072	36160	-625632	-218080	-785984	9040	117664	430064	-901808	-341136
11.8955	220632	-191008	-781760	304992	-439232	626936	442336	-271216	-106208	-147008	139504	110272	126304	-390824	-134376	-140416	-226624	-122160	82168	-262104	409920	-320096	-2736	-683040	-522976	-923272	-265944	337768	413528	577976	-393640	-737232	172192	-452432	-24584	593416	131456	161536	456704	474176	-41024	-783136	-246560	-625632	219072	312736	629696	-1010048	-329488
11.8953	254120	181008	-658976	430320	-557568	678328	333712	-403808	-88000	-42208	-277872	-24384	-74360	-26296	-336512	33232	-210304	-186048	-53064	-212360	658144	-386336	141168	-683424	-458008	-731496	-386648	227224	665440	538440	-118096	-691088	190256	-500904	78560	616208	134208	4000	503424	512864	-130752	-953504	-234304	-642016	280144	435984	552560	-1174112	-212080
11.8952	255856	399344	-519696	307080	-581504	660176	257792	-428864	14416	-33728	-594064	-194320	-213704	258864	-541240	199136	-107296	-304864	-158616	-169176	635792	-430992	265464	-584200	-296792	-547904	-485800	85744	798128	403328	304768	-472080	133968	-534128	148384	764048	230816	-49808	520416	428224	-196288	-1093984	-289312	-858656	221696	379136	317552	-1278000	-115104
11.8951	258632	485760	-362272	94280	-639520	515280	205760	-215616	204688	-161152	-740640	-365232	-175264	388792	-616056	297904	-16224	-486208	-180664	-59040	420016	-236120	318576	-432720	-146952	-345624	-564560	9488	769800	174280	608528	-299904	49952	-599056	150928	976648	344992	38256	544672	347584	-181312	-1160576	-466240	-1051456	114432	234704	185728	-1248688	-191872
11.895	232608	478848	-174624	-5304	-731488	325440	76720	133424	307776	-311840	-785568	-525168	-46912	348992	-523232	357376	-28256	-631488	-123600	148432	210192	138264	211976	-335808	-21416	-149776	-602392	-15408	642360	-66648	667992	-290528	48704	-687456	181840	1110544	442112	150992	595296	338688	-120320	-1095840	-646336	-1074624	27744	159344	209376	-1088064	-356224
11.8949	107536	419920	32656	-19656	-721408	166856	-167904	367936	199152	-332192	-790016	-708000	60040	217752	-290336	373824	-86112	-642152	10688	363664	2976	459832	-22960	-361424	105080	-18848	-603712	-82096	488856	-171904	547072	-384464	122464	-716560	319968	1143472	462976	177520	601376	364672	-159872	-901600	-662272	-1040928	4400	164704	235440	-861720	-366768
11.8947	-93408	347872	180000	-164432	-607632	-23848	-425920	404944	9200	-197696	-723568	-912096	154208	131136	66744	301824	-90880	-513992	216520	482856	-301648	609200	-213192	-492696	163096	38008	-608352	-231840	321552	-84920	379800	-451280	122848	-641760	468392	1150192	364544	155712	496768	370144	-377792	-683680	-519584	-1063232	25552	125840	243280	-667736	-191456
11.8946	-231376	278032	184512	-505944	-581824	-311904	-585296	397424	-30736	-23664	-567136	-1005392	264952	158376	488656	189472	-28224	-302648	413984	482416	-588240	637880	-235400	-627192	45872	49912	-621432	-392104	126856	55592	249336	-424256	-19104	-537264	473464	1127248	233600	169408	338272	372256	-655424	-544960	-412576	-1025664	21584	-44464	407344	-556760	-81136
11.8945	-201456	230896	59584	-818160	-721632	-577040	-676432	451424	141456	110592	-412736	-844576	330920	234152	806384	196544	71264	-81416	476456	384168	-625856	609752	-155224	-632624	-210392	30992	-571624	-452888	-68376	58880	138200	-338400	-156960	-505064	374208	957632	227520	173024	256224	427840	-803968	-458656	-501856	-796320	-31136	-297888	758128	-493856	-206576
11.8944	-41496	271648	-131344	-857696	-826144	-631744	-820448	462304	415296	257040	-363056	-509120	272904	263808	862056	399232	194848	45504	353040	212024	-440112	532840	-112176	-484936	-438384	-7408	-390656	-377824	-218752	-75960	-30944	-286576	-112464	-552160	376056	579720	378656	54224	288960	517280	-755456	-335936	-719392	-504704	-53152	-507392	1039104	-457112	-403712
11.8942	140512	432464	-384384	-667216	-699648	-495216	-1043216	323712	684816	452176	-378432	-265536	105088	261336	681616	657200	314880	976	111768	14936	-289856	427496	-137864	-345600	-549944	-38992	-116600	-223352	-333952	-153840	-274288	-360352	71280	-629824	563616	123656	565632	-153168	334080	517952	-581376	-204320	-833216	-385472	38512	-572864	1031024	-521952	-408288
11.8941	283992	588480	-705712	-497312	-440352	-378680	-1210720	126256	897280	582720	-336624	-236528	-79328	311344	421072	762768	373120	-135744	-130568	-143232	-266864	329064	-170800	-401688	-601848	-71352	140312	-68024	-459936	-41216	-468064	-587232	179072	-739720	799224	-185904	691648	-274736	294464	337952	-400640	-205056	-698080	-443648	203776	-484720	810272	-744096	-221568
11.894	387192	532608	-985424	-497920	-294448	-387296	-1171888	10240	990064	526912	-229664	-247616	-178696	419944	157328	675904	336672	-159152	-260128	-257368	-198288	218840	-184344	-621048	-613704	-164568	332672	49328	-576776	159336	-444904	-875360	108496	-897752	948272	-253824	773792	-240128	208608	51680	-319168	-379200	-406368	-488544	322080	-323568	540784	-1007744	-94608
11.8939	470928	237072	-1076304	-596640	-348448	-394576	-925728	-42320	925808	355808	-182400	-94528	-131968	498224	-146616	526768	213184	23432	-180752	-388936	16688	60368	-188936	-777040	-474328	-339504	513856	125528	-595376	243952	-175664	-1050496	-7632	-1030008	1036184	-185864	829856	-177824	171872	-157376	-375936	-558784	-172352	-432640	334944	-198976	206704	-1133576	-204176
11.8938	576816	-61872	-1013664	-643528	-506416	-251816	-616064	-103024	777552	237968	-261488	171488	14072	497224	-467888	417744	13664	263280	107456	-571496	249136	-93024	-148888	-736032	-133544	-507392	727600	159536	-490984	147744	194280	-1017376	10288	-1030600	1100096	-125768	802208	-200560	174176	-194336	-496000	-548992	-97696	-344416	273568	-169760	-257888	-1123032	-472000
11.8936	730024	-130896	-1005872	-568896	-652944	18272	-384544	-87728	666960	195408	-384432	360400	80224	463192	-657480	325520	-218656	354192	425144	-759696	392352	-130336	-23376	-593328	230136	-558528	927800	147792	-359424	-19568	486128	-874848	167088	-917008	1054112	-90872	660608	-222944	112256	-141760	-581248	-363808	-93696	-244576	175232	-215584	-726560	-1145424	-689248
11.8935	848088	-12512	-1159184	-400512	-699040	289752	-271008	149600	619856	129632	-460944	437360	-85352	430288	-604632	208432	-365888	257472	519960	-892208	509584	-31000	117336	-477736	376744	-499712	1045184	107440	-285448	-136480	605232	-794208	315584	-806208	838840	-24720	489248	-92368	-44224	-133440	-681280	-199904	-22112	-69696	59552	-271264	-994384	-1271552	-718496
11.8934	768936	72416	-1344400	-210656	-584976	466464	-250704	549472	566320	51424	-517168	519200	-394016	350776	-366336	107568	-336672	63352	322280	-947024	623024	111536	134888	-362992	285200	-442296	1071416	80064	-234672	-189088	536696	-787328	347952	-734800	573600	51424	401408	186192	-204352	-191136	-949824	-199488	145440	149984	-35072	-272304	-1062672	-1367568	-569392
11.8933	456560	27808	-1393040	-71832	-386016	487408	-305200	861632	471008	70048	-614992	614960	-586680	187784	-76440	76416	-199424	-158528	33024	-912336	600512	218048	-2112	-176352	141176	-462040	1024280	95112	-149216	-233152	326072	-706544	291792	-638960	404064	51648	426016	467872	-299680	-225920	-1372864	-317120	323808	267008	-81104	-195424	-1115056	-1288896	-358272
11.8931	110072	-45984	-1297248	-23536	-303616	330648	-414192	945536	379920	145072	-738432	558896	-560240	6336	182920	72128	-93984	-339336	-101072	-769504	399296	276224	-183128	14232	81664	-524680	887936	135192	-71952	-298616	88464	-509040	217936	-530408	305216	-20704	526816	657024	-373440	-168960	-1690624	-424576	419264	212864	-112640	-99104	-1248208	-1051104	-224336
11.893	-37648	-54368	-1140208	-64432	-399856	97864	-514304	900656	345392	80928	-830928	253216	-486976	-97768	362448	8272	-33568	-344232	-51392	-546152	213968	256240	-306160	63328	78784	-553552	663424	155152	-80352	-352784	-52384	-382576	111936	-532696	202640	-50920	669504	767792	-462720	-54144	-1703872	-469408	399872	78368	-163872	-100272	-1393488	-767584	-239536
11.8929	21456	-33136	-947072	-180944	-456208	-22248	-532448	859472	376912	-165232	-859424	-147808	-538656	-112880	404328	-95104	55488	-116608	9936	-334040	215136	88480	-363832	-46672	61728	-522848	437456	138336	-166232	-334632	-73392	-498832	-113760	-679888	183472	25584	816384	819760	-479552	26880	-1525056	-480640	281760	-29696	-189504	-246640	-1477312	-532880	-362128
11.8928	121368	-40704	-707168	-356360	-264464	22936	-465456	800304	459088	-386544	-764928	-373696	-640440	-92160	322824	-104768	125280	146600	-53448	-206944	311136	-218472	-365944	-193104	16168	-459736	309568	116232	-290432	-214968	-38480	-749984	-474784	-829760	366928	146880	911136	785856	-313472	26208	-1381440	-459456	85440	-86560	-150240	-429104	-1497328	-405880	-475520
11.8927	170080	-44240	-463232	-531840	57664	64944	-381136	653136	557184	-439040	-453920	-299712	-624768	-62712	257656	47024	41056	158672	-201208	-151856	331360	-510288	-290176	-299744	-65056	-378232	265928	124096	-487056	-28064	26656	-888496	-821936	-867752	625024	255624	927712	669072	-14432	-7680	-1291968	-348096	-173344	-91456	-138384	-503328	-1442544	-397728	-477856
11.8925	199168	20448	-276288	-605928	235792	-41904	-331760	480768	620704	-454160	36768	-26208	-509152	-23928	331880	239904	-159168	-101800	-301856	-115168	282288	-599536	-153648	-420808	-210784	-249944	212968	158288	-772672	159512	146640	-860944	-949376	-854104	684016	393208	899840	557312	227136	25568	-1122880	-137536	-448256	-50560	-273152	-487856	-1280480	-431928	-349312
11.8924	204768	143888	-145264	-531656	219568	-198040	-308272	427040	639872	-599728	448048	249920	-451464	-1456	487320	279648	-271776	-369960	-282912	-88192	238848	-429744	-40664	-604008	-391080	-62216	129920	196160	-1003552	308352	273192	-815056	-806592	-852456	512928	579992	861312	553152	284832	176928	-879232	46400	-643968	-44896	-470480	-528304	-1039888	-408344	-163888
11.8923	129536	257904	-32944	-393400	170896	-217184	-292016	514688	671984	-794128	532416	387536	-488000	-21872	567664	105296	-261600	-456200	-166912	-117048	137504	-125072	-10592	-753080	-490624	110392	89272	235376	-995280	417624	290984	-806000	-554496	-759608	369496	702064	795616	662304	206400	399168	-724288	39040	-685984	-181088	-472848	-646464	-798288	-331792	-45296
11.8922	27800	319840	67328	-325944	152400	-114872	-303232	595056	746512	-820624	352192	355856	-487960	-51496	554640	-170064	-354208	-447888	-7368	-244424	-92016	89880	-47080	-697504	-429488	141376	106296	274152	-777952	486800	206000	-725568	-385520	-479448	408192	638560	679264	769808	113024	610400	-721664	-173792	-625120	-430880	-156560	-664080	-582672	-284608	-76704
11.892	61152	340992	142800	-359104	84784	-66824	-362848	512192	780144	-606160	196816	206544	-369480	-45776	612776	-402656	-666496	-487328	158640	-448800	-289632	44096	-118304	-387880	-260768	-12280	69520	260456	-564288	506120	188632	-569856	-344064	-159024	480736	445536	532576	735984	59008	773152	-758592	-417536	-615488	-638080	311808	-451296	-380816	-270288	-225344
11.8919	249488	355040	190720	-397496	-12224	-131808	-433328	266208	672368	-238960	220272	22016	-224448	-57624	870552	-539648	-962112	-537504	295808	-616576	-214208	-234720	-195032	21816	-92352	-238640	-118840	118024	-447888	490368	334184	-543920	-370640	-40952	423832	290296	394208	532384	13920	874624	-752384	-514272	-741216	-728416	672752	-122096	-246304	-208248	-368688
11.8918	381720	383792	184752	-363480	-2224	-200248	-433120	8464	464656	178624	317040	-121632	-196168	-205720	1236512	-603024	-957632	-501928	345472	-589528	88080	-531160	-193376	305536	46104	-373216	-394968	-145512	-308552	476952	511024	-766496	-445632	-125592	312352	228344	293792	277552	-67520	875840	-763456	-469856	-909984	-793696	813600	136576	-288368	-96040	-408400
11.8917	281456	422112	57920	-307352	108496	-204736	-308336	-88768	312336	544816	352224	-171712	-318704	-506776	1480624	-618160	-702112	-438128	249288	-306840	287584	-659328	-31896	365552	198208	-358768	-588328	-394520	-67776	478152	570016	-1049120	-576848	-183592	263960	157200	282400	105440	-192736	766912	-852864	-436448	-973344	-910208	763216	321744	-544096	-34144	-344496
11.8915	38976	449920	-222272	-343104	125040	-194336	-87280	33472	303488	736736	323440	-113216	-497560	-815736	1454760	-587840	-453248	-481408	14648	85504	179088	-651656	198232	281112	370168	-277776	-594848	-484064	138160	483472	576952	-1134208	-684048	-92208	186816	-21104	423584	8688	-322336	653696	-971712	-513280	-906208	-988864	577072	533136	-934160	-54536	-236816
11.8914	-133016	468096	-576448	-503024	-53664	-175624	116576	263136	390832	748720	242560	20256	-588232	-976480	1191120	-505584	-314720	-624192	-248944	333600	-81968	-658224	261152	170520	491608	-255960	-453432	-423968	148224	520104	667136	-1017760	-648240	41712	-56984	-300000	693472	-121808	-396928	673600	-1059712	-633120	-801728	-897248	328720	703040	-1331792	-67160	-128544
11.8913	-163080	499328	-835104	-692152	-296816	-61432	164864	382848	498672	773616	44224	166000	-496600	-973120	812384	-378304	-223872	-723384	-387544	315664	-202848	-697440	75408	63904	494424	-368376	-275272	-381784	15192	639504	767088	-862032	-504032	107864	-351768	-627160	942976	-295168	-393920	800576	-1134208	-643712	-738336	-658368	136128	622992	-1600736	-27008	-27360
11.8912	-112040	526880	-833728	-782688	-452464	156728	13072	245904	602160	975200	-272848	277264	-265728	-886512	404336	-255040	-195776	-695440	-324088	130912	-83568	-638704	-137008	-57448	390568	-596816	-132528	-503704	-64104	808720	676912	-712256	-436048	129728	-420296	-947848	1035648	-359312	-363904	842304	-1205120	-461664	-739744	-441216	87328	266832	-1612096	-11952	66704
11.8911	-2264	473472	-525648	-724936	-515040	338664	-209088	-78128	686768	1239728	-551008	340000	-55624	-764376	2704	-229392	-316064	-577840	-118688	-68376	136016	-439272	-131064	-162768	257160	-816864	-3960	-759840	20216	893536	399072	-518432	-508240	116104	-179976	-1167136	990464	-204112	-382144	683360	-1196864	-138976	-827680	-382848	155072	-106928	-1356080	-65976	143536
11.8909	175648	299744	-67632	-554400	-501872	380440	-293584	-361504	719968	1323648	-651248	346576	24112	-612976	-324848	-376256	-503328	-424560	110624	-250416	265568	-247688	36568	-198208	163280	-860712	185272	-992024	225888	814824	167432	-359088	-525424	-21400	171784	-1179792	918912	59136	-454656	434624	-1048320	190528	-1006656	-469664	239920	-265808	-1031168	-98288	182080
11.8908	332176	88048	238944	-316760	-338160	339656	-179728	-445008	697312	1193456	-636752	286080	43000	-480456	-458624	-673600	-518720	-266808	313088	-459480	235680	-202664	124912	-183128	116624	-677480	457576	-1092760	457176	655280	115136	-392352	-285296	-290248	408160	-998760	860288	220160	-503968	275936	-835712	409216	-1205184	-572384	281152	-269136	-888944	-24656	159072
11.8907	328064	-49088	196528	-32072	12656	288800	-43248	-374384	649552	1034528	-667024	181152	143872	-445392	-348864	-1002432	-273920	-162392	512232	-684024	128752	-246232	74176	-183104	64552	-424536	725744	-1095504	633152	530512	98024	-588256	120896	-520456	457240	-785880	776224	219792	-458912	240416	-710528	470272	-1323424	-575264	297728	-305088	-963760	99512	78768
11.8906	173688	-114816	-99840	254680	422672	171864	-98768	-287968	579776	953440	-790176	104816	339552	-500992	-129832	-1218288	29984	-154776	696288	-865904	87792	-234488	50352	-186192	-60976	-320880	877640	-1090960	697992	420152	-81608	-737696	399088	-581912	359392	-697368	689472	169088	-326016	231200	-733248	389216	-1333152	-491008	343392	-383088	-1062832	168920	-3072
11.8904	57096	-187584	-408416	439784	716992	-73416	-340960	-231824	457776	872176	-946992	127408	506592	-525488	-21024	-1216912	133408	-177136	776936	-998360	187008	-157200	132992	-105312	-285440	-405984	901960	-1109072	640736	240104	-416720	-762192	392416	-571328	199080	-738368	702880	150736	-158304	169728	-822848	222752	-1256096	-437856	434800	-356544	-1035600	156864	-19536
11.8903	138640	-261664	-639376	442424	845776	-348936	-554240	-158992	296352	735264	-1093472	253776	562040	-412984	-90712	-987200	-17344	-120680	705432	-1114392	388176	-141992	166824	68680	-559168	-517632	866704	-1121712	486680	36264	-739544	-805504	192576	-640952	87488	-805600	841152	129680	4672	37920	-868224	70752	-1079968	-471456	503984	-200288	-924320	87344	32592
11.8902	390944	-253808	-869184	315720	872752	-488624	-569664	-66608	160880	631488	-1189344	427568	538024	-192752	-199320	-661568	-273344	-15256	575552	-1187480	617088	-274808	1624	206336	-777240	-514704	781208	-1127464	240800	-43664	-915952	-959040	-48176	-752472	83992	-824912	970944	71792	132352	-150784	-852864	42592	-801280	-495200	442480	-81904	-817104	-24760	96656
11.8901	652760	-169232	-1088272	213520	876496	-464128	-426432	-16640	69808	643392	-1133488	580736	481792	17728	-218360	-465600	-450528	-15616	532032	-1135320	830848	-501576	-267368	183288	-844576	-439592	574584	-1166560	-107608	20312	-920096	-1101648	-251792	-766704	124048	-796752	949376	25696	176608	-322496	-856832	146624	-521728	-430176	239568	-120624	-700400	-141440	146336
11.89	774288	-115360	-1143072	224968	914144	-381920	-258000	-13040	-46416	715472	-856192	670048	401176	137280	-205824	-511296	-457248	-172408	595008	-939128	981872	-695192	-406608	22568	-741480	-428936	240632	-1240160	-497624	67008	-798440	-1114528	-358864	-696136	124152	-738232	790336	32784	111616	-349440	-940992	232768	-374784	-414240	43488	-212944	-544560	-204744	217504
11.8898	710000	-113616	-981424	289264	985072	-322312	-108992	23728	-244336	749136	-448368	696720	335448	152944	-269744	-648608	-336704	-350424	654984	-693384	989456	-759144	-311896	-153432	-535040	-526816	-90720	-1269208	-793088	-14136	-632256	-1079408	-315600	-674048	133496	-643040	614368	51344	-6208	-191520	-1046720	141632	-360160	-660576	9968	-179296	-418368	-229816	318752
11.8897	537312	-53488	-761792	300024	976704	-298864	57200	112016	-481856	729728	-85264	710416	359192	70096	-341024	-628800	-230752	-441976	640736	-518648	826256	-677000	-82208	-262496	-321968	-627928	-287248	-1172704	-916096	-121368	-487600	-1129968	-179968	-696448	255856	-510488	483232	44448	-72224	25664	-1048256	-75392	-365216	-1109440	119456	-4752	-398528	-295472	371968
11.8896	389536	86048	-625104	243016	755376	-339744	215680	146784	-677344	690352	145952	762640	456464	-91632	-241208	-421360	-257472	-528648	603296	-471912	593968	-510792	116472	-312888	-156528	-577776	-348912	-960640	-915288	-94760	-366672	-1240304	-101600	-589744	446208	-382888	369632	74640	-40928	175552	-921152	-186720	-341248	-1409952	235440	153856	-430160	-394320	306144
11.8895	320584	119744	-530304	185744	378704	-472672	251056	63120	-803536	624320	243824	831072	489760	-260936	27304	-248864	-399072	-717024	605424	-543496	437056	-346656	179248	-362392	-38080	-317992	-349992	-710808	-858912	64848	-254200	-1300048	-114320	-279384	542024	-321880	262848	220528	38080	295072	-802880	-70080	-331968	-1327424	306400	163152	-389888	-412432	169664
11.8893	248944	-103472	-427088	169712	107472	-621920	100320	-29152	-875648	497200	186320	825280	367960	-354424	214496	-282336	-531232	-922304	614792	-677008	403168	-209456	91496	-469592	37384	40000	-325056	-471256	-744784	232304	-200704	-1296464	-68432	60504	506616	-330576	203648	430512	97568	452672	-834624	137280	-337376	-1008960	379424	37088	-256096	-317456	73648
11.8892	82488	-445088	-419920	172960	117536	-638280	-139712	8944	-893632	305856	-26816	698080	167640	-376352	113384	-441296	-550848	-976728	570920	-775464	441680	-42272	-85032	-646328	38280	296600	-294368	-233320	-572288	338568	-259032	-1280080	130816	206928	488064	-313832	199328	552032	115616	534912	-978048	242112	-293024	-742432	432592	-122080	-121040	-234400	45872
11.8891	-140720	-616016	-604896	163624	292960	-470168	-301168	117968	-854224	89568	-266224	516064	16144	-413232	-185600	-562016	-451200	-898056	501696	-755624	492544	203224	-244928	-821336	-73768	360776	-330840	-2296	-409472	394296	-331336	-1222576	327280	145280	603328	-163240	190272	513056	86144	368000	-1053824	230432	-196160	-610176	358400	-232336	-50656	-255216	22896
11.889	-308000	-517376	-870784	134280	397424	-231896	-316672	90336	-788592	-86832	-368784	380800	-66616	-498472	-414440	-622848	-306432	-864208	494040	-636624	504032	474608	-297064	-888128	-286624	344648	-486344	159616	-305944	377168	-215376	-1051552	292864	51888	803368	97544	141440	401072	-10880	34496	-940032	186112	-116448	-530976	148832	-262576	-21216	-306968	-17408
11.8889	-385632	-302000	-1025104	79672	361152	-74496	-255616	-152480	-728208	-156448	-337808	319136	-120376	-546912	-432000	-685360	-226144	-908792	566776	-530544	410944	648040	-205288	-822560	-525456	407536	-682696	199968	-219448	235736	134552	-794992	41184	78912	989448	301160	100736	330048	-160448	-148192	-662272	79744	-74720	-504512	-52384	-210896	4672	-304640	-5968
11.8887	-420424	-133280	-1030128	-17208	286448	-44728	-203536	-449120	-648576	-100416	-308320	300240	-114736	-468448	-315856	-723744	-283520	-829392	639808	-512808	192736	640800	15360	-717512	-701072	541152	-786440	164648	-118608	16872	503256	-579152	-181280	228008	1119552	312960	115424	284528	-281184	-22176	-305216	-190240	-51520	-594784	-139264	-95344	17360	-299888	112224
11.8886	-418696	-27552	-978256	-168224	240560	-83936	-167264	-594240	-500544	24480	-330192	319856	2600	-287312	-193088	-668800	-436416	-490872	639368	-549096	-65328	474440	301400	-671160	-773752	601376	-779840	172656	-77552	-129672	649200	-494144	-196912	407632	1147216	172512	138944	153184	-305120	216896	81216	-582304	-110240	-724192	-154240	50448	-4448	-357872	302032
11.8885	-340608	68000	-926112	-372968	184672	-105360	-118064	-558144	-290224	148320	-345888	388896	156712	-92728	-93912	-561952	-555040	-76136	593288	-585568	-247760	240368	526880	-679336	-783568	533184	-750760	286864	-151688	-120432	559120	-526688	-58576	547928	1005064	-3304	82368	-99600	-259136	299808	468096	-905952	-332000	-708576	-153808	202048	-53648	-408128	503840
11.8884	-211272	177040	-890240	-621904	98096	-54376	-68448	-466528	-77744	261504	-371680	452448	183960	71136	8064	-509024	-565376	113656	599880	-647384	-320688	26904	545576	-671304	-817496	441616	-714080	438304	-222696	-30696	400640	-593248	95872	643136	739256	-204528	-67456	-353840	-207648	200064	804416	-1043392	-610496	-530816	-104080	357328	-117280	-358344	703120
11.8882	-118912	303376	-914544	-875368	53376	51960	-49904	-422704	103408	378080	-502080	408256	45704	197584	102016	-501920	-509440	38784	705040	-770816	-293776	-123808	311576	-617584	-921352	414416	-564936	510712	-115160	27232	313416	-593616	219584	705672	535640	-502136	-237408	-444896	-145248	68288	1021248	-1041056	-712384	-411232	4480	502992	-203952	-260000	882320
11.8881	-81272	440432	-996832	-1048896	124416	121464	-44912	-405872	272016	463520	-698208	231504	-105936	256472	152640	-430896	-428928	-57672	816760	-877224	-118416	-208536	-41720	-566888	-1032424	391392	-250504	488816	139280	45416	334848	-496160	335904	709536	502984	-848000	-356384	-323984	-24288	-6272	1061504	-966528	-599200	-541056	64544	579168	-323680	-218784	968816
11.888	-18688	539648	-1031264	-1064688	270336	68056	-12720	-328944	425744	476512	-777600	22640	-124496	232432	174008	-274640	-288256	4008	766824	-822144	255712	-234544	-279800	-596648	-1026648	276528	113560	476624	291280	83680	450960	-419168	440064	610184	520840	-1038752	-401312	-89360	131584	-25408	908032	-815776	-493472	-854752	-19072	518016	-459072	-219112	904944
11.8879	110992	537248	-962944	-933200	346704	-79200	14144	-163392	494640	453072	-699600	-101056	-43632	185192	227288	-135952	-80512	131568	489448	-590384	728528	-218648	-246992	-743272	-858984	99952	367720	551600	169192	152800	606248	-535664	505248	425440	410320	-947016	-370752	112208	233920	37984	606272	-609376	-545536	-1117472	-198528	335344	-576464	-180200	733424
11.8878	246648	424464	-906352	-764304	230992	-185400	-65376	5568	423616	453872	-668000	-122352	7152	174792	339840	-62496	108224	151960	120016	-355544	1069648	-208800	15064	-953312	-640856	-10920	485392	648728	-109808	208520	701160	-828704	544128	254696	186464	-702176	-273344	188304	247168	233632	245696	-458400	-635872	-1151712	-369488	152544	-659776	-123168	545088
11.8876	323464	235584	-956128	-695688	-61824	-151680	-273584	60912	289424	446096	-818640	-104688	-11952	158512	469272	29872	251872	79800	-135968	-290208	1120736	-258336	310032	-1094792	-547880	13760	554256	639336	-284576	229848	680512	-1049648	593184	184704	32840	-554136	-143872	139984	207360	531008	-107200	-458880	-616896	-948448	-495504	86672	-724480	-140144	375792
11.8875	341136	-16128	-982784	-817792	-392496	-20192	-456704	-9424	268960	348960	-972800	-91440	-41256	67720	563424	191776	472640	78728	-221104	-366792	909712	-349928	455368	-1057960	-655320	115304	620328	498456	-250344	233696	612640	-1018736	646688	208312	65184	-596048	-20736	55632	118944	826080	-433792	-588352	-551808	-655136	-555600	123344	-801072	-240288	229088
11.8874	291520	-313520	-805296	-1131960	-634864	81744	-405632	-96640	449184	198912	-874976	-62496	-60632	-44016	615400	312528	806336	213064	-245728	-406960	569248	-393424	438384	-863128	-883704	175936	623584	326816	-145064	226456	607504	-855696	662944	272504	210488	-692688	89024	60608	-58080	1031936	-694912	-748736	-557056	-502496	-471760	142624	-904784	-353312	161296
11.8873	116536	-570672	-489744	-1526256	-777392	77680	-81424	-113072	698544	149600	-557744	17584	-133624	-59240	625048	257472	991232	362304	-300032	-301224	230752	-348872	403352	-638784	-1087424	134872	483928	210056	-145768	201616	666656	-785776	644944	365432	300048	-658968	171648	216432	-292000	1095392	-792384	-849728	-571776	-647712	-216368	87328	-1016016	-447248	231024
11.8871	-195048	-698528	-273680	-1806376	-865584	3056	320176	-101904	784176	272448	-278000	136576	-292032	12744	546424	73584	737984	391616	-351272	-115152	-2640	-299416	459360	-492632	-1155488	46064	201840	132144	-243560	173568	675648	-830048	668160	495880	222120	-441720	148800	452432	-463168	978112	-659968	-836032	-464576	-1011424	70608	58336	-1093376	-524936	362704
11.887	-538376	-733344	-249760	-1823040	-900128	-50320	546784	-162032	618880	456592	-161904	233520	-452256	50472	346080	-40000	183360	315928	-359632	17064	-86784	-321840	525952	-443160	-1034912	14408	-135112	53600	-268416	153256	544000	-854480	790128	619992	9488	-133944	-58080	633424	-512896	723040	-369280	-719328	-251680	-1315712	193664	190896	-1115392	-543904	382800
11.8869	-784296	-791648	-332160	-1594024	-867104	-28288	513840	-309760	340112	551184	-113968	263552	-495688	28928	111160	42896	-186080	254664	-385640	37680	-74160	-328880	434752	-460024	-732392	53760	-419376	2920	-120728	101728	314840	-831328	949184	669536	-179240	121688	-390656	700448	-502432	503712	-83712	-604000	-40192	-1333408	103936	456480	-1110752	-460160	244048
11.8868	-893216	-885360	-488224	-1260584	-820368	43080	346960	-469392	134256	519376	-56144	253920	-401752	49208	11760	247072	-115488	275368	-501776	-21752	-42800	-158328	178600	-493752	-355368	45928	-588528	34240	91048	-18168	140336	-844208	1000768	647016	-201232	221256	-669600	700400	-468640	492832	76480	-588864	150944	-1067328	-91536	660288	-1135280	-320280	117248
11.8867	-895984	-891872	-763312	-922648	-817664	93752	231680	-558416	48272	407648	-51792	265200	-266400	132304	103656	399760	143840	326696	-666832	-118376	26384	183008	-36160	-461648	-116344	-102200	-638152	138504	179712	-143712	160208	-880704	871520	615952	-87256	141760	-793856	675488	-344064	677280	82304	-624224	354016	-677888	-279168	655632	-1206800	-196584	180368
11.8865	-820928	-734784	-1080800	-578496	-797104	83184	250000	-523200	16208	253104	-143376	284704	-208400	163368	222072	416384	235200	304784	-767264	-229496	207712	485088	-30864	-296200	-194072	-305800	-591696	252536	90328	-156056	372568	-838848	639520	590808	-8288	-51600	-846752	595648	-109280	881408	-40384	-573056	518048	-324896	-414592	496480	-1267760	-62864	383904
11.8864	-689296	-488736	-1258752	-230744	-653280	42808	352000	-339776	128	89328	-229344	201984	-282240	101928	139776	357360	150240	156192	-737680	-316424	452240	576896	131936	-42056	-534568	-400472	-487544	327136	-79072	-52208	609744	-740288	435312	514928	-53408	-233560	-935360	438432	95168	965504	-220800	-434592	568256	-117536	-494096	332656	-1237760	145488	520464
11.8863	-530872	-267824	-1262448	45512	-434912	51800	440784	-56592	11632	-22448	-200144	-63280	-457552	62712	-187528	318672	117408	-71928	-586072	-318760	579152	503344	249304	169488	-842136	-362904	-405128	341024	-219048	16744	681576	-732480	312960	371536	-116048	-282240	-999200	275664	134912	922208	-353152	-368608	540640	-107744	-540256	215920	-1121216	368992	491168
11.8862	-353792	-112784	-1224240	196824	-307664	163384	451744	201248	19088	-44768	-106864	-433968	-645312	101512	-582304	305120	202784	-261064	-363776	-223488	511456	421976	234288	273032	-851456	-313640	-449736	287664	-282472	-59304	556560	-848576	273872	240848	-57536	-153456	-890272	219984	70016	799872	-385280	-440064	520672	-230560	-594208	97248	-1034944	447784	402864
11.886	-141720	-35152	-1174912	273224	-290080	330168	366144	346528	-58112	-10720	-101344	-735104	-756792	120328	-827288	240944	248704	-309568	-171288	-117080	406800	422712	178008	319960	-606048	-310216	-639856	210864	-249416	-192712	357512	-948640	359504	195976	92640	81240	-614656	313152	39072	642240	-386176	-488288	503424	-316320	-660192	-12048	-1076240	322184	403584
11.8859	79776	-67152	-990848	331160	-206032	401832	198800	412256	-234032	31584	-247232	-876480	-778152	107672	-832624	93440	161056	-217040	-116440	-120912	448512	503968	184008	351760	-391744	-280288	-829064	219768	-128144	-222456	184688	-938896	600224	190944	185344	271048	-363936	511504	31488	515904	-448000	-355808	433088	-273088	-687088	1632	-1164464	117416	514080
11.8858	222536	-194992	-685104	310400	17776	253816	2656	453408	-413168	83184	-454816	-921248	-787144	249656	-646464	-65264	56640	-91024	-182352	-262544	584656	632608	246488	321392	-385912	-186240	-835952	386184	12376	-135472	27240	-875408	878080	110120	150232	284440	-272928	751296	-66016	487744	-539968	-127712	316576	-220224	-653072	187040	-1086256	6224	654080
11.8857	223752	-321056	-510368	113736	180960	-33920	-138064	436528	-509744	155936	-581840	-967520	-858952	600384	-378560	-144704	87072	-66496	-204992	-441880	601344	748536	307912	191832	-472784	-108456	-673176	632848	111744	-52256	-137240	-808960	981648	-91440	53432	99456	-257120	980864	-244128	531296	-549568	-13408	181408	-333312	-616192	401312	-744016	36544	767008
11.8856	115896	-361536	-630880	-208736	73056	-180520	-166528	328464	-553376	215904	-551248	-1016000	-954296	842848	-126520	-148464	234368	-204848	-73624	-541168	417952	777120	346952	14376	-459864	-99840	-548968	797672	213752	-25288	-263864	-708320	856352	-344440	-23136	-180448	-166432	1155792	-366432	539680	-463296	-84576	-4896	-580224	-622368	429696	-305744	92432	864256
11.8854	-15400	-322096	-880784	-460856	-223200	19000	-120400	218736	-621408	227840	-384736	-973520	-946592	658216	77840	-167312	339552	-447752	115336	-535704	178448	714872	359720	-162152	-365848	-86328	-585360	811536	383184	11168	-313688	-595664	687680	-553024	-78480	-389976	-17216	1260704	-383648	475744	-414080	-270944	-247168	-736192	-620064	203120	-38512	-3176	973152
11.8853	-90640	-233888	-1006240	-502792	-450928	439168	-116592	207056	-707344	226032	-172816	-750608	-779264	207064	268208	-282272	285024	-659704	208928	-469208	42832	654472	308016	-367512	-360952	608	-634840	739488	541104	78048	-312952	-568160	658160	-679624	-159072	-406240	54912	1331744	-388896	428256	-521472	-537376	-422336	-676960	-537696	-156192	-24816	-309080	1088720
11.8852	-41712	-100256	-988912	-374416	-512944	753328	-238240	221952	-727520	271872	-27776	-349776	-552944	-58448	460496	-494880	113472	-743784	228800	-365976	12416	660664	146176	-609920	-477440	96072	-483360	640296	527408	82792	-275576	-596624	723488	-728408	-276080	-239856	49664	1418848	-440128	467552	-748288	-889792	-397504	-539456	-400384	-474304	-121280	-658488	1180688
11.8851	147928	33136	-958096	-201232	-526400	814712	-431104	122208	-649024	349776	-32816	102944	-417008	10320	584616	-716720	-22944	-742256	312384	-237328	13648	672672	-107888	-790760	-552448	100816	-165800	478600	337776	-15920	-151536	-487904	727792	-680224	-372720	-36416	159136	1528432	-475264	530848	-940928	-1227680	-191648	-537088	-300624	-648368	-175168	-797976	1225456
11.8849	358384	52080	-918992	-56224	-601856	773472	-529696	-50352	-540768	372048	-189632	420160	-396848	163912	558168	-807712	-28512	-796320	469800	-155456	57472	596968	-355832	-829296	-483864	28360	69240	224648	137024	-89504	77704	-169248	641392	-490544	-371248	53344	500032	1622512	-439648	529120	-977024	-1364160	87552	-705760	-290544	-655088	-175824	-675944	1220192
11.8848	384344	-86784	-777392	55192	-724592	783552	-406032	-113600	-472336	299536	-395728	512272	-371192	221112	418680	-684944	29248	-968488	561864	-223024	218912	446400	-474184	-798000	-387064	-34856	98760	-33992	5080	6760	331272	153888	547072	-166672	-264088	27056	895232	1653152	-370272	495104	-875200	-1234336	382464	-907648	-360000	-520640	-176880	-504496	1171584
11.8847	157904	-258512	-562496	146360	-829712	765696	-91312	-41424	-415904	203872	-498336	498336	-216912	281672	298480	-441856	9504	-1141072	520448	-434008	490464	312088	-395096	-805520	-416000	-48608	73744	-163120	-146560	230048	526152	266224	461040	182608	-145696	14560	1048896	1581888	-312672	514976	-787904	-970560	631296	-1025536	-475344	-308448	-182592	-480912	1086688
11.8846	-145344	-308784	-422208	236336	-858256	585136	267264	-5296	-304384	178752	-413904	586864	55920	420376	249296	-298832	-110656	-1161864	438208	-639720	744304	238464	-164680	-802016	-544224	-22416	178000	-141728	-334048	410040	663224	227088	334976	414344	-118096	88336	898848	1406448	-270080	556736	-863552	-733696	678176	-1061088	-581136	-97536	-182384	-572120	984880
11.8845	-304816	-240512	-409840	342520	-753168	335984	566496	-77072	-166528	225120	-202112	820752	314488	503008	178776	-363696	-205440	-1062080	404096	-707424	855968	205968	69456	-654632	-631808	25624	372240	-80888	-374848	469920	751192	230992	213824	472648	-185888	152584	659200	1197552	-271296	496544	-1084224	-560672	427872	-1055008	-607024	48736	-218928	-671232	903616
11.8843	-294176	-173104	-439136	449136	-521968	267120	821120	-111040	-128912	269824	-384	1018016	422976	440560	6952	-491424	-186816	-1015584	379536	-658920	817904	205192	163080	-397424	-632032	34312	478760	-77560	-140936	473576	744840	306128	217792	420424	-302032	72720	504512	1056256	-369792	320960	-1286400	-408320	53664	-994368	-528352	89120	-329264	-821144	861904
11.8842	-234320	-170416	-455488	518248	-292464	463928	1057904	-14240	-250688	283456	107344	1007296	350648	354128	-193320	-469056	-138944	-1067656	297896	-600544	717104	239896	95304	-236736	-611048	-94040	435456	-104896	212792	475512	647600	325584	336384	356152	-477808	-143928	360576	983184	-525024	174912	-1378816	-254464	-129632	-837152	-382096	10752	-458000	-1105608	821184
11.8841	-184928	-212832	-508256	550960	-193824	755304	1197520	76528	-411040	319776	128640	832096	184272	333368	-282160	-300224	-194112	-1045984	192544	-578448	639552	266568	-24432	-262736	-599800	-348016	347856	-78784	432112	449560	572120	229760	390896	331088	-735264	-368232	84128	842064	-594560	154496	-1452800	-106752	-12960	-605088	-193056	-134064	-518864	-1413192	721952
11.884	-113680	-297520	-625712	583512	-193632	925144	1126544	29104	-428992	413952	96352	642496	43272	272160	-221368	-199392	-329728	-826248	159360	-576704	611504	213720	-73296	-298856	-544864	-530168	325032	-2280	466792	383536	586056	61616	267824	337920	-968016	-495408	-271840	529648	-506144	154688	-1599296	18784	210368	-421312	47632	-235872	-524768	-1519344	569760
11.8838	-26168	-444288	-736592	596656	-159296	880856	871920	-53696	-276912	493056	35728	467376	-24504	115216	-81840	-313312	-387168	-559904	244088	-599072	597312	75912	-16496	-136920	-410928	-441768	367584	11576	441792	331016	595976	-154080	77552	328088	-1005256	-482616	-503744	150128	-347968	12640	-1721536	77248	286784	-434752	293904	-242944	-566928	-1376792	443360
11.8837	26888	-607328	-762160	499584	-59600	614056	605856	-17600	-105040	446576	-5136	222656	-58208	44904	68824	-550384	-286368	-485432	406728	-642304	532912	-66360	113512	158616	-244608	-116024	403336	-118328	425696	325240	516808	-389904	6800	239024	-850680	-301240	-515392	-65616	-239584	-254880	-1677568	8608	131808	-684736	427424	-247984	-664080	-1142112	398096
11.8836	67672	-688608	-707664	262464	14000	145944	453216	68736	-55584	262560	18304	-86400	-92976	215520	195024	-698800	-140192	-582432	557920	-611360	395440	-133952	299776	298744	-119072	227456	345416	-315072	391640	331384	457488	-517280	98448	70032	-701744	9088	-406112	-11296	-202112	-459936	-1534016	-173088	-162528	-1036448	393008	-376752	-728992	-925456	403408
11.8835	165160	-656880	-623328	8016	8144	-423200	382416	27696	-132448	29440	59584	-313792	-86432	479936	242312	-630608	-125280	-600936	612296	-380952	260064	-122760	559072	120400	-73328	433432	131216	-415576	341296	333288	566112	-407984	252576	-59000	-661088	259904	-316992	191920	-198816	-478464	-1485248	-346208	-435136	-1274240	268000	-596480	-720176	-694288	399504
11.8834	262200	-575200	-531616	-109768	-48928	-900968	325344	-120992	-269632	-180352	7904	-350064	23624	592144	170088	-377152	-279552	-433888	547008	36264	242416	-93000	873384	-195384	-112504	523696	-195296	-364592	307368	382648	761600	-127024	378640	-9176	-584664	253640	-292832	340864	-201664	-392896	-1542464	-398816	-574976	-1276736	136704	-736784	-741504	-435344	370272
11.8832	178336	-496624	-425888	-94384	-162448	-1116928	305264	-171008	-429472	-340848	-142496	-245408	204672	532088	41848	-79920	-449408	-265704	420472	470488	347728	-117816	1130912	-310560	-213792	581088	-440664	-268016	264208	498024	817376	123744	463712	183264	-322432	45184	-290304	334112	-160384	-381760	-1507456	-364768	-616608	-1095552	-4592	-719984	-913040	-232280	331184
11.8831	-137568	-400688	-304960	-98952	-376368	-1040816	367664	-18720	-573728	-387600	-234912	-118880	335488	415424	-19672	116240	-424032	-277704	308952	765104	429552	-232656	1172456	-119512	-322480	621432	-412528	-225592	157496	590272	681080	244960	524736	307584	35464	-83672	-227904	212880	-12000	-524896	-1282816	-389152	-692576	-872576	-144384	-659264	-1181936	-134608	296416
11.883	-473496	-251280	-186464	-230616	-631744	-789200	465760	225584	-627008	-228208	-146976	-39504	346488	225096	3216	181168	-119840	-377872	242688	891584	363152	-398240	930056	110648	-382320	598448	-146360	-188280	-9576	571448	510800	281536	566800	234120	290904	14584	-28128	88608	201792	-743584	-1008768	-549760	-832352	-715232	-181456	-675840	-1344576	-96104	292976
11.8829	-576568	-67488	-101584	-424296	-770960	-546016	512752	403488	-568960	98928	21568	-42928	299936	-112672	-1248	212672	345888	-367616	233808	889048	215136	-520728	523064	35424	-375496	476104	108528	-55304	-205464	482864	398960	246672	586784	75552	392272	148016	295520	50704	323936	-892928	-821376	-753280	-886912	-658144	-69328	-730864	-1262512	-96632	346576
11.8827	-438088	77584	-67824	-526656	-750128	-447216	489312	441712	-513280	380112	63600	-168208	288232	-476072	-87272	280816	747840	-265528	310440	791768	145888	-541640	177024	-369552	-310288	280264	161832	144104	-415608	424216	276896	80384	585056	5120	401072	46288	589888	99472	280032	-882592	-668160	-834592	-745568	-694080	68080	-731408	-1001344	-197312	405296
11.8826	-256776	107008	-47616	-465592	-715328	-480528	403024	331312	-589488	438752	-71856	-396176	294560	-633592	-136696	297472	920736	-275088	449472	652664	165888	-499216	14584	-794248	-194840	98304	48280	274360	-573088	394296	133360	-188128	577696	9008	316600	-274688	692992	156064	210784	-728672	-477760	-740288	-531968	-793856	96032	-707664	-744832	-413288	350976
11.8825	-169064	12896	29328	-315864	-779872	-514072	212272	115056	-766528	324416	-242432	-616352	222616	-552568	-20584	137808	852832	-450824	528120	544320	113312	-471280	-47672	-971712	-65328	6336	-108792	284312	-553816	303544	107256	-401376	600912	-45416	128640	-536904	621824	167664	309792	-516672	-343296	-574688	-452160	-903136	50624	-745648	-621952	-635128	161920
11.8824	-126752	-90272	157120	-209632	-845472	-475224	-77568	-94944	-890288	197152	-324944	-741824	54624	-399232	191360	-141168	653056	-579168	449496	481616	-96432	-474776	-161056	-943480	-6240	-20672	-266800	264040	-363944	128600	256464	-468176	671296	-156328	-22392	-527176	537184	190976	582880	-317984	-373888	-455232	-530848	-955936	23744	-790896	-638960	-738392	-6960
11.8823	-28904	-39536	211952	-192840	-762960	-458832	-300224	-205904	-884832	101392	-349056	-811936	-99304	-256872	299648	-342704	459168	-456800	291216	416728	-315744	-463816	-340784	-892584	-70944	-75616	-404528	294768	-214128	-54872	411104	-482784	732016	-169968	49472	-275912	522752	325296	852224	-142560	-474368	-366368	-647008	-914272	-28864	-681952	-723744	-701224	-9664
11.8821	131832	183664	102336	-183224	-580112	-582648	-284272	-261472	-819376	-15168	-401312	-897056	-141808	-69968	232184	-396432	358720	-162528	221200	351248	-333536	-420528	-461088	-852200	-193104	-167016	-415864	348872	-246960	-205896	397240	-578896	677568	-17168	312272	48544	516704	575264	950368	24992	-458368	-205184	-745984	-809632	-183536	-404864	-777248	-584504	80352
11.882	281504	385840	-64736	-91208	-484032	-790728	-113936	-370400	-779632	-114080	-500256	-949120	-115904	135120	112376	-432400	345216	51056	280296	359792	-122912	-405136	-426328	-726552	-249104	-177584	-223864	381904	-301264	-377152	285440	-750816	452480	182600	532248	289816	479936	837904	833856	167808	-331328	46368	-834336	-748928	-333872	-175904	-705952	-468976	68592
11.8819	349872	374608	-80144	37832	-535840	-920160	-56160	-524160	-779024	-68064	-612288	-862272	-127968	212896	51680	-546320	340640	69752	357016	440656	158640	-503504	-263312	-522072	-211448	-41504	47528	425680	-144600	-591800	274792	-880768	103616	290456	570544	351544	487680	1021328	563424	248448	-289728	265344	-824160	-842048	-301008	-193056	-482416	-423440	-87584
11.8818	307344	194288	83328	66152	-607680	-932736	-201936	-599872	-817088	137824	-713920	-668256	-176880	137672	-8688	-640368	292320	3744	364720	442880	358432	-738128	-48184	-368592	-171528	111304	177224	519176	150936	-748440	412856	-877472	-264800	300744	518320	226424	584736	1109808	264224	269920	-430528	324448	-593536	-1076576	-134000	-386336	-199840	-449328	-244656
11.8816	170288	38784	191472	-41728	-591008	-935232	-360768	-547632	-920400	351472	-784048	-543088	-149968	77680	-178592	-582832	236224	-24424	322096	239872	432368	-1021408	164632	-302440	-199728	92576	125368	622752	300000	-727952	568552	-740896	-556864	275880	520464	27544	670848	1103216	66912	279584	-600320	225760	-195808	-1285312	-80224	-502368	-16464	-447336	-300048
11.8815	13560	-31008	20400	-148888	-538400	-963096	-368048	-452304	-1076576	441584	-789504	-582160	-3032	143512	-425016	-404944	218592	-49576	259256	-95632	398992	-1182112	323160	-192512	-251560	-98992	68312	684168	225552	-551760	632936	-548000	-717504	230544	605048	-80856	630144	969360	-2240	303808	-582528	62752	170496	-1304672	-233312	-399616	-5152	-329856	-301664
11.8814	-56176	-132352	-362656	-119480	-549536	-898656	-309712	-384560	-1200272	428656	-733872	-676880	144704	218056	-602200	-234176	181312	-154120	176448	-388760	291696	-1068096	388720	59304	-239544	-272448	132792	730904	140784	-357120	619624	-410848	-752800	146216	718072	-34880	492544	709840	-46496	315392	-352256	-94656	397536	-1163648	-407072	-182592	-86880	-168120	-309344
11.8813	6456	-313872	-667632	9752	-612736	-661088	-335376	-309504	-1208416	389376	-684896	-680512	161408	132800	-648272	-123488	21760	-272424	117640	-565336	167792	-674176	411456	362080	-145480	-271896	231408	801224	198328	-230392	588008	-395744	-718864	35944	801968	69096	367968	439152	-141536	283968	-89984	-217824	506240	-1039872	-405024	-51696	-150144	-123016	-300624
11.8812	119456	-420832	-685872	104232	-634272	-352648	-426448	-194048	-1071632	340656	-702416	-610784	89808	-97144	-648504	-54976	-222176	-230320	156072	-641584	97968	-177384	503744	548928	-34616	-120592	218752	824976	289128	-135528	573928	-456336	-647248	-59384	797664	75144	283648	334576	-199648	226752	18752	-266144	472256	-1022624	-237168	-89056	-202688	-228016	-275584
11.881	136584	-283056	-448112	120552	-570512	-136560	-508384	-104848	-772032	274624	-758256	-596832	87288	-297240	-683824	-37968	-363680	15288	267200	-578032	113072	186448	676352	559768	2976	55952	92520	691344	243688	-20616	591752	-493104	-496560	-101032	669112	-94920	187040	472304	-88320	185280	-40384	-207648	225664	-1018016	-12752	-217040	-342528	-361656	-324720
11.8809	-7032	61904	-114032	129216	-453088	-58184	-649952	-127408	-299936	213392	-767600	-678560	192424	-313432	-701376	-81008	-302240	288104	332368	-311416	175120	304120	783664	447848	-87104	160872	-43944	439216	39224	63512	621056	-484640	-239792	-61088	467104	-391320	68704	714304	147776	176352	-123328	-100480	-145312	-926240	206720	-325472	-593088	-444584	-503136
11.8808	-224408	408448	190048	179376	-306576	-63968	-943696	-247888	256640	160800	-690384	-765056	258096	-114024	-595352	-105344	-169888	401920	314376	65352	205376	248256	703336	281760	-275336	163112	-128560	268752	-258688	1744	590728	-497888	19968	49280	295864	-680000	-12480	796368	306816	196160	-87552	-79744	-393664	-803392	367488	-388400	-851120	-523560	-722400
11.8807	-360656	581648	404000	233360	-120448	-126800	-1262848	-377504	700672	71488	-572704	-780032	151408	206984	-375672	-2160	-151904	378064	318640	310848	142352	171424	491232	116504	-448216	75304	-153672	315032	-589752	-229248	442560	-569184	112944	158288	196304	-837416	-20800	581152	282496	262208	69248	-217376	-393696	-762080	397968	-447520	-1025312	-629472	-840528
11.8805	-342440	546976	495168	229560	84240	-266776	-1351200	-457696	884496	-70464	-493456	-745232	-70312	473176	-184400	222480	-238016	370728	425224	279656	-2976	153696	277800	9024	-510104	-70800	-100064	482952	-858432	-476560	212040	-659616	-9440	208192	123312	-837976	-480	218112	187456	414496	228928	-422144	-276448	-797696	326976	-517632	-1148544	-702656	-795728
11.8804	-239576	391152	457744	136424	222112	-477904	-1148592	-492304	843520	-206208	-489328	-694784	-248728	538264	-134584	430784	-262816	438448	561816	62776	-143888	158424	102920	-12568	-500944	-250888	30848	565088	-944344	-518280	-640	-741952	-233248	248664	29288	-750136	-43904	-11696	183936	649440	283136	-516064	-226880	-827200	296464	-554464	-1288208	-718192	-613744
11.8803	-183384	253152	332656	-45792	219728	-695208	-852048	-496960	724880	-290624	-525552	-592656	-320352	407904	-178968	481456	-144288	505512	606984	-153632	-202992	125544	-30896	28800	-552152	-453840	151080	478624	-834728	-272360	-124888	-838112	-436272	364768	-100784	-633184	-213408	-11568	283392	856288	213632	-409600	-286080	-848352	354464	-520224	-1398496	-736632	-377008
11.8802	-229752	228832	187504	-263584	104240	-830376	-646816	-453104	630160	-358816	-524976	-393312	-337048	217664	-169416	340272	41440	524184	534864	-271720	-203984	79456	-32840	109552	-701552	-648904	164688	325824	-647000	112592	-140504	-937328	-588288	507176	-267008	-467472	-453024	60736	382144	858208	62144	-185024	-407104	-931360	359616	-440976	-1353712	-745720	-234848
11.8801	-302856	300752	69568	-399688	-14832	-832360	-545296	-312880	572096	-437872	-427840	-135056	-339672	87008	-24160	95840	204512	539024	402232	-282192	-230304	106464	169616	234888	-821880	-778864	117216	245432	-477560	388984	-41576	-966352	-682608	514696	-413392	-219680	-583360	53344	434048	576928	-126016	-3008	-560096	-1059264	204464	-373840	-1119664	-597696	-331168
11.8799	-273336	392112	-24560	-363000	-47504	-740368	-518688	-52800	518112	-455760	-231792	90624	-323392	48112	201656	-94352	338496	565328	274752	-194624	-290304	221048	427688	369544	-777792	-819680	168944	269496	-328320	420832	142696	-888576	-686576	347784	-407816	58008	-480608	10336	497312	170048	-313024	64544	-703488	-1092096	13520	-343856	-810432	-228128	-638304
11.8798	-94240	482944	-148992	-193096	6976	-662416	-607808	260336	401824	-327808	20992	239376	-319008	99992	404720	-117680	463200	527112	218456	-60536	-298016	308968	470448	396024	-586976	-811680	384688	332896	-189648	252880	304816	-754944	-615168	175464	-188440	248496	-283840	21536	616448	-59168	-463232	95936	-772640	-924256	-22544	-335712	-566208	177552	-945328
11.8797	139240	594000	-364352	-11312	80384	-646904	-808976	478704	143344	-102784	278064	323616	-389760	239048	539376	-15136	574880	373328	275312	4960	-207392	253016	251752	228392	-360264	-792872	621312	370680	-57264	9888	322408	-605392	-551600	145904	92248	278536	-293472	35216	733632	51840	-549888	203520	-772224	-614656	79840	-315872	-452000	379192	-1080448
11.8796	267184	658016	-652512	124384	107424	-602616	-977184	496368	-251024	64368	478752	331392	-512376	422816	608744	61680	676960	158936	381296	-67368	-75136	82080	37688	-50304	-144672	-749688	675912	370232	144568	-216240	184104	-399184	-523520	174992	207832	174544	-587072	-13552	751712	364832	-557824	371744	-784384	-335104	141536	-235376	-491200	363848	-1059616
11.8794	202360	537520	-885168	243448	83296	-437672	-963600	362688	-631648	88768	542704	207456	-563104	584416	600704	34784	768608	-50584	388656	-189120	52608	-67944	72416	-249152	72840	-687728	506184	343320	484280	-390952	-6440	-118240	-446736	79688	133712	35904	-866848	4000	653568	619808	-489984	443648	-833152	-218752	77888	-57520	-695376	289160	-960896
11.8793	-7288	228816	-944224	352096	60400	-256080	-790512	231552	-827248	45904	410224	-54928	-483096	697432	498064	-22544	783360	-259632	242960	-194688	215072	-120648	288048	-280544	233520	-687768	252040	280168	825112	-518736	-161152	116368	-273008	-146792	39080	-15640	-810784	265824	521952	721440	-387904	284224	-843776	-249888	-41392	159856	-989088	210136	-785936
11.8792	-237720	-64928	-885456	391568	81072	-277592	-599984	200608	-813744	73776	120256	-356496	-374656	762888	336384	-31920	641568	-452744	71992	-32256	421408	-111792	442976	-247144	204336	-792784	57704	148536	892768	-624616	-275216	123392	-115840	-330992	13888	93680	-465824	677600	448672	752736	-318016	-66016	-782336	-278368	-152160	250304	-1180592	34000	-553552
11.8791	-387936	-148624	-897744	328128	111584	-535120	-473888	243840	-698192	218992	-175088	-576592	-351184	749032	180536	-40768	402112	-522976	27088	189032	553968	-87456	440400	-296632	-49064	-870360	-70024	-60808	625168	-710024	-348720	-142672	-134320	-375376	-15488	314144	-140320	923504	449760	755712	-303168	-422784	-719264	-176096	-254576	97008	-1115792	-264352	-400064
11.879	-426432	-35856	-1055264	212280	64480	-793408	-391760	294416	-561312	390272	-304320	-691328	-356816	635568	38312	-125024	257536	-402272	97224	343000	497408	-43640	385568	-444792	-369552	-703160	-212152	-295528	282512	-714680	-326896	-521248	-345520	-388040	-72760	503016	7680	870048	464288	664672	-302464	-628576	-700224	-2912	-313664	-198608	-843728	-554544	-425776
11.8788	-384712	141072	-1197584	121576	-103104	-835704	-339568	331312	-406832	454368	-199712	-759264	-244904	501888	-130960	-243808	307584	-199696	160312	411984	306784	12720	390984	-583208	-555200	-238736	-392784	-464144	102480	-574144	-182808	-779696	-639360	-516488	-39008	582680	85888	713936	407168	489760	-300288	-672032	-672768	54560	-254832	-399536	-548352	-733536	-520464
11.8787	-338392	318640	-1136320	93888	-338768	-706600	-361648	362736	-263648	378880	52944	-811888	-11664	456464	-306584	-304400	423360	-92424	169032	446112	139440	33128	457664	-628032	-561096	322296	-536024	-508568	17672	-331560	-6984	-813472	-926112	-743488	127424	621304	211392	660288	226720	396928	-359808	-647584	-609088	-48192	-96352	-406224	-335216	-871592	-499312
11.8786	-366520	489008	-904208	123488	-553952	-585472	-478416	366512	-231136	277136	266880	-826928	163936	479032	-393080	-316608	417984	-118368	188200	452072	63200	1712	541120	-608208	-500528	697864	-568424	-448456	-138248	-128792	64640	-729568	-1165440	-919088	245464	697920	345952	650960	-48992	489984	-513536	-627072	-580960	-122752	31440	-359232	-178560	-1090592	-350880
11.8785	-476688	589648	-687296	168520	-698624	-539416	-614896	279040	-370832	290400	278992	-813584	137152	454800	-363848	-355680	283264	-186376	252088	376744	34800	-31936	626008	-606688	-475616	727176	-518008	-342728	-306384	-51024	-4152	-730176	-1283488	-954792	122664	760624	421440	534304	-308416	622400	-662016	-587392	-625280	-31936	39760	-423200	-67248	-1369672	-190688
11.8783	-574768	552448	-569008	161632	-756016	-520824	-665264	44480	-611856	430560	76592	-845728	-33840	371664	-334312	-394608	154912	-251968	266864	192752	19360	-42192	702176	-656128	-475032	426136	-477896	-220776	-301328	-37344	-142904	-892960	-1184528	-907464	-195816	724160	462496	346400	-434208	569152	-688448	-459104	-641920	60448	-47200	-554544	-72336	-1562224	-31232
11.8782	-564048	429552	-486512	73208	-711424	-515360	-616560	-310080	-815232	575680	-183872	-964352	-180728	339808	-413640	-297600	92448	-351496	101000	-48056	8096	-84080	725048	-716224	-441904	-47624	-493952	-81288	-150552	11800	-297784	-1091552	-874240	-862720	-514408	648328	513280	256896	-400960	336256	-633216	-232608	-532480	-89792	-198640	-570736	-217664	-1576192	200480
11.8781	-485192	346896	-407344	-36248	-577584	-543672	-562496	-632800	-901056	617456	-316832	-1100224	-225736	383144	-551488	6736	16704	-474864	-237896	-276152	-51264	-199976	638704	-738104	-380728	-453440	-530016	45824	-101280	96240	-476464	-1173344	-500784	-808112	-734064	674424	558592	310160	-270400	161952	-628480	2784	-365824	-419904	-424784	-402528	-391088	-1452880	436064
11.878	-496704	353984	-365936	-84672	-420976	-556680	-578544	-724192	-878624	558848	-280384	-1148112	-236288	366240	-629080	438416	-130784	-543056	-552128	-501536	-205984	-317760	429360	-724312	-360680	-594224	-537888	88192	-277360	140112	-654064	-1162384	-238640	-684208	-882504	798848	585760	362800	-103648	219936	-693248	131776	-302272	-636608	-655104	-171904	-478576	-1263744	482704
11.8779	-680152	423664	-302496	-79128	-305744	-468960	-622944	-519616	-784192	455872	-187296	-1084304	-312856	203880	-648616	862032	-276672	-536800	-623544	-802608	-382784	-306512	150688	-716896	-434256	-468496	-516216	14640	-512936	103168	-730696	-1184336	-150576	-521624	-964408	857088	636800	257008	55200	438752	-747648	111424	-400352	-666528	-704544	-16752	-522800	-1013400	322912
11.8777	-917792	560736	-69440	-90880	-225104	-301224	-604096	-183120	-635440	336960	-152288	-960928	-472688	8296	-707784	1188272	-311136	-528728	-444344	-1191208	-443088	-115456	-100768	-731584	-573856	-262928	-487104	-105992	-577208	5040	-653928	-1224304	-159296	-422624	-928504	749808	736032	-29552	115616	629760	-816256	-14048	-578688	-756576	-487264	72448	-644944	-701400	201312
11.8776	-1021536	778160	298736	-133848	-132576	-188568	-517664	43232	-438560	227472	-186384	-823376	-637720	-73648	-807312	1366608	-231200	-548152	-224416	-1518608	-358976	177552	-244760	-710352	-677744	-147736	-450816	-180344	-422056	-117072	-526032	-1119104	-130080	-389992	-780120	548432	831296	-378752	-14624	694528	-1028224	-180128	-725280	-1045088	-178880	200432	-838464	-431264	304048
11.8775	-948232	982400	497120	-146520	-19712	-229608	-447648	81872	-208672	196656	-257872	-701312	-709200	-66408	-820816	1357744	-140448	-518832	-140168	-1574808	-220144	430208	-258952	-556328	-637296	-118416	-389464	-206584	-140360	-207816	-498344	-830944	7728	-292712	-621104	348352	859040	-617744	-261632	670656	-1374720	-356800	-773856	-1287712	-22928	407376	-948368	-360672	497072
11.8774	-818848	1024112	295328	-87704	84192	-389056	-439776	50704	18128	304432	-380384	-649152	-655944	-103912	-677848	1155664	-131680	-385520	-157552	-1304016	-69888	528368	-164960	-246616	-431512	-83488	-302104	-257544	193792	-193648	-576240	-573968	202608	-79000	-554264	160784	817920	-648560	-382400	648352	-1652480	-539648	-713984	-1184768	-21392	621984	-867472	-519544	519136
11.8772	-747656	881936	-142224	25616	158400	-549088	-463888	55152	183072	513552	-574624	-702496	-541744	-245200	-457840	810496	-204608	-216072	-170808	-890600	126848	460912	-5840	84072	-172272	-49752	-221784	-353792	527392	-63824	-615440	-561280	359280	85424	-597952	4016	740832	-538592	-237888	689312	-1731520	-712256	-597568	-810432	28448	766944	-662864	-747248	343184
11.8771	-740192	679184	-458000	157128	176560	-605072	-518624	38288	232160	711008	-785744	-790464	-461920	-455256	-259928	415504	-289760	-115352	-207944	-598728	330528	337264	129912	222440	-20376	-120704	-201152	-424208	742784	77216	-514920	-727712	469168	28408	-695264	-43440	643616	-440480	26176	784256	-1718912	-834432	-511936	-517216	198960	864032	-470768	-858688	197232
11.877	-764336	502624	-545040	242032	83104	-522736	-661888	-110848	167056	816128	-917488	-775120	-457288	-697904	-86680	73056	-333760	-100648	-350624	-534072	394672	294016	109680	89896	-22552	-313664	-272528	-414664	714192	114648	-328768	-823168	599328	-150376	-769608	24448	537152	-405008	194304	851456	-1756928	-876512	-502016	-502368	304288	999808	-338224	-822480	248864
11.8769	-821592	322352	-594640	172648	-132064	-353600	-872448	-360496	52640	826160	-937808	-603264	-506376	-934024	82952	-162672	-351136	-119320	-522248	-584960	256992	354352	-122696	-150248	-58592	-483632	-404928	-370152	468984	52232	-165248	-718656	735392	-192664	-771792	68888	450432	-354384	275712	800000	-1807680	-866848	-544576	-645600	163472	1186608	-231360	-721768	396064
11.8768	-897728	112240	-745904	-85264	-354608	-187040	-983072	-532832	-57616	759056	-884512	-359536	-585760	-1073312	202440	-333360	-387360	-137488	-553768	-587504	43856	409608	-423632	-268104	7680	-488728	-517640	-364896	193056	-37880	-61976	-502592	733248	-63064	-693448	-25264	408384	-262496	410464	625248	-1766592	-881120	-614912	-733152	-149984	1289488	-154384	-595064	410096
11.8766	-924144	-76560	-918496	-375328	-430800	-57056	-857136	-504784	-198656	605056	-775984	-162256	-693112	-1040480	226288	-522016	-447680	-153272	-451104	-509960	-94336	349200	-542472	-240504	145136	-365024	-569400	-401784	28080	-149312	-11280	-310784	506112	-21336	-537264	-189912	405248	-231680	561632	441984	-1658816	-942816	-713184	-687296	-419920	1135920	-168688	-409000	221920
11.8765	-868504	-204400	-1025808	-485016	-329712	70880	-569520	-354256	-454336	368624	-594848	-78432	-811848	-875968	209360	-726336	-504736	-158992	-395448	-457472	-150800	161760	-375720	-263200	176752	-255736	-616168	-436288	-63208	-317048	-32168	-179584	186880	-253104	-298704	-280552	407392	-313936	538240	413600	-1574592	-948768	-793504	-578912	-549488	713296	-273920	-169416	10640
11.8764	-811048	-290288	-1133472	-406456	-144992	190584	-308256	-262016	-821952	129072	-374560	-145488	-910024	-691080	249912	-855776	-585248	-142928	-445232	-524848	-185216	-91648	-63784	-475272	-15376	-211312	-731088	-462176	-167728	-488032	-134864	-72480	-7696	-600720	-19200	-265776	364320	-382384	324800	629344	-1507072	-767680	-751712	-525632	-596272	225216	-342352	39608	7296
11.8763	-838272	-326272	-1298080	-335256	44016	202016	-147728	-287008	-1151232	4400	-223664	-367744	-993008	-539968	361312	-887072	-779776	-111184	-437304	-684616	-182880	-328544	185376	-775464	-352704	-175872	-883120	-506632	-236560	-547912	-255304	36288	-46416	-775984	174072	-208496	237120	-302560	148512	1013536	-1400832	-435808	-555008	-593632	-610704	-83312	-243136	147608	247920
11.8761	-893864	-268640	-1417856	-404776	214080	42976	-27424	-302944	-1263232	29232	-217648	-639632	-1101064	-401976	465168	-913920	-1110432	-73544	-252968	-816736	-103664	-456640	285616	-972960	-633736	-163856	-967336	-556936	-151344	-484480	-310528	131072	-102784	-715376	174880	-134072	51968	-135728	150240	1344224	-1292608	-169184	-327104	-743072	-570368	-147280	-20688	161552	559184
11.876	-849240	-176272	-1384112	-562368	318064	-181144	92384	-186496	-1131504	100416	-312416	-774448	-1223488	-261064	488152	-965168	-1438240	-18848	8344	-808088	1168	-433584	261736	-1024224	-705328	-293000	-955552	-559656	49008	-399488	-303928	169200	-302112	-587176	52504	-40064	-100128	-29040	197056	1408416	-1255744	-123552	-234912	-869472	-462144	-100384	121760	123488	776496
11.8759	-722232	-225520	-1261248	-714720	293504	-297320	184128	-1984	-916160	93104	-402016	-704096	-1271184	-126248	407488	-897760	-1583488	78288	217792	-614264	48400	-359864	164488	-1018936	-559728	-566736	-925224	-500784	157392	-336896	-297344	124256	-561280	-527272	2064	18320	-162208	25296	119104	1179872	-1256960	-215872	-326208	-907360	-319968	-86944	42528	64152	901728
11.8758	-692720	-481456	-1165136	-825864	173232	-266256	243680	88400	-816208	21856	-419216	-592176	-1181912	8096	222992	-608800	-1515040	232504	394928	-278192	63264	-416888	72312	-1002200	-313592	-767552	-909648	-436904	60320	-228744	-283328	34928	-727456	-517904	106880	-11352	-173984	154528	-53120	827264	-1204992	-262560	-523744	-843648	-171200	-106592	-188160	9584	1007792
11.8757	-840512	-755632	-1054832	-840360	70016	-189312	305824	67744	-914208	17680	-345904	-652944	-1006352	147568	-46472	-255280	-1341472	416672	563544	66120	135552	-644256	85264	-946640	-114224	-714384	-820640	-430592	-110488	-51136	-172560	-13616	-785520	-502744	239136	-58208	-178496	355152	-214464	539200	-1102848	-220640	-718240	-633824	-32512	-64176	-395296	-26640	1070144
11.8755	-983432	-814096	-820928	-694320	18848	-140184	368640	92928	-1159600	126000	-182272	-887968	-836304	251864	-325408	-86528	-1137568	535096	594680	249736	238032	-855200	214888	-875096	-35320	-535392	-592720	-483824	-160976	102624	63632	18224	-837248	-484720	238032	-768	-119360	453792	-377760	393536	-1035008	-179840	-804288	-229120	30304	71040	-496688	-74608	991040
11.8754	-893336	-655632	-533232	-466864	-55200	-100928	404080	257680	-1448576	214288	31360	-1086528	-693360	270312	-484784	-119216	-883296	465624	371400	205104	210864	-845072	329896	-864152	-45544	-504096	-327280	-540568	-67176	179168	309992	87808	-908160	-482832	96536	140296	71936	356432	-577568	405408	-1038656	-170112	-696352	261664	-73184	211632	-523920	-181384	753168
11.8753	-612088	-464416	-405696	-345336	-178896	-59112	430480	457248	-1689520	157040	197760	-1069168	-554904	220472	-422896	-169984	-580160	190808	4616	46568	-29440	-617552	295064	-900368	-89536	-649864	-197544	-529536	60000	272928	420224	150032	-883824	-483280	-86600	209904	321472	200016	-708064	589888	-1099520	-118048	-416224	570624	-338400	259136	-497968	-343600	442960
11.8752	-417480	-349280	-494816	-368416	-260528	-42456	467200	558528	-1832272	49920	236176	-851728	-446208	172200	-161632	-171936	-310560	-138152	-284504	-49600	-349792	-339216	122848	-862856	-175720	-734792	-252072	-408712	144408	473600	375016	219200	-683360	-479832	-256064	141624	464352	184192	-644000	888352	-1223488	14912	-134944	535264	-632992	222192	-396000	-507912	131552
11.875	-481888	-271456	-603952	-386992	-226880	-25128	437024	581744	-1883728	125760	157312	-576064	-412744	150504	142848	-233600	-134592	-346800	-425208	-50504	-535536	-149520	-74776	-709808	-336704	-619384	-397824	-205696	167584	697464	276224	310928	-421296	-517656	-421680	54320	449920	341104	-459200	1117856	-1386368	181056	-21984	269312	-822032	198208	-239104	-627680	-162800
11.8749	-691880	-198384	-550112	-358072	-117056	81224	242400	600368	-1881024	463792	15504	-356608	-415144	106680	325352	-368464	-21024	-428080	-493896	-81368	-528064	-100656	-217024	-581272	-528080	-432936	-535520	-24072	102096	785320	208336	381904	-292064	-649872	-583480	71552	385856	549856	-360128	1126304	-1464192	338336	-47904	-27104	-884928	250656	-104784	-667856	-387424
11.8748	-837200	-173168	-382560	-458088	9104	275400	-63328	568624	-1822000	880656	-178656	-212368	-350280	-4336	376496	-402368	57088	-495320	-529392	-221112	-469616	-208096	-257240	-635688	-651688	-325560	-611808	21056	-43976	706864	163728	382048	-302560	-850856	-708168	135992	368864	720592	-435360	970272	-1361344	471040	-24608	-318656	-886048	336352	-29376	-588304	-442000
11.8747	-859240	-206688	-248544	-768392	135664	399976	-307440	414496	-1656288	1123152	-421968	-99024	-192528	-157120	441312	-243696	45504	-564864	-516792	-374192	-520448	-440704	-138704	-850144	-682720	-271928	-570424	-100832	-159016	559160	102704	312560	-244496	-1001272	-760128	84024	378528	868512	-607904	829056	-1183616	510080	144160	-671200	-873792	365920	8880	-414592	-300624
11.8746	-836176	-225840	-169984	-1063096	205744	318184	-403040	249568	-1389936	1088848	-623376	15120	-32384	-277168	609168	-60512	-89088	-523464	-500712	-404608	-682080	-688104	125112	-1062024	-680048	-236440	-378280	-300968	-131272	410304	27024	178208	7584	-997160	-723856	-132232	354304	1008128	-806976	771552	-1136896	372480	334176	-1041376	-840832	316144	-6752	-302768	-72016
11.8744	-809080	-182368	-84368	-1100016	107024	97512	-397424	299088	-1155968	847808	-657568	94736	47040	-307424	769008	-63968	-247616	-341936	-536872	-325144	-817520	-833048	369136	-1158664	-648760	-328800	-111352	-431640	-240	259024	-34976	-48784	290960	-884792	-625848	-363328	271424	1062032	-1043936	731744	-1253440	117792	358848	-1294688	-759472	255008	-130592	-407696	111232
11.8743	-733944	-132784	-18544	-948344	-171056	-80696	-327280	604608	-1098704	543616	-538752	75152	53520	-251128	768512	-240688	-298208	-181168	-545376	-265856	-809696	-845616	407056	-1139928	-506032	-617824	96520	-393720	98016	124824	-72464	-338400	369808	-835832	-537640	-405712	119424	943792	-1310912	691840	-1360064	-68544	189600	-1384160	-631952	250080	-317424	-668592	215632
11.8742	-579456	-160512	-55520	-823552	-484368	-157320	-185952	946320	-1194800	311936	-447728	-31040	18256	-163360	657736	-409392	-268608	-206136	-376816	-288256	-659088	-750656	238016	-1020736	-248112	-940800	216056	-219768	107016	64880	-74392	-541360	265600	-937512	-499592	-204928	-84736	710720	-1516928	730848	-1324928	-106656	-37888	-1359232	-509744	275792	-413360	-845472	284576
11.8741	-375312	-273904	-148736	-757040	-723200	-227464	-48272	1101088	-1269200	215472	-534544	-111952	-68856	-92968	618392	-443024	-339296	-396616	-43496	-318544	-437952	-552800	25888	-772776	-48280	-1098560	333424	-64072	71528	88352	1784	-526000	195728	-1056320	-448752	87216	-234144	551808	-1556608	860576	-1199936	-121792	-198944	-1233152	-455552	240960	-358512	-802192	336416
11.8739	-154232	-420464	-128256	-662144	-926400	-335544	-49504	1057024	-1195312	201408	-756016	-79776	-202400	-24080	658688	-340864	-622496	-621680	249832	-264592	-206880	-277104	-107080	-396720	-85224	-1137680	472176	-68288	28608	128872	172328	-346480	221712	-996840	-311256	261336	-194560	583984	-1391872	958336	-1095808	-252352	-289312	-991136	-475184	110112	-286352	-633760	324272
11.8738	83248	-561328	71216	-592776	-1111168	-365944	-187312	936096	-999568	163328	-952304	33696	-311408	105256	563408	-175680	-1000160	-803976	335640	-132760	-7376	-41088	-166104	-2016	-334696	-1234472	522352	-204536	-2144	114032	333848	-178288	171456	-762928	-156320	258392	23264	722080	-1078496	928672	-1040448	-471104	-359296	-714112	-517296	-31616	-332464	-471408	192528
11.8737	324104	-698592	307872	-671800	-1143264	-213032	-306832	830048	-753696	71440	-1022992	159760	-338256	313528	208784	-59968	-1204448	-914048	235952	-14984	108224	16880	-196440	234328	-623144	-1374448	408472	-288480	39424	19056	309128	-109040	-57088	-546288	-124248	206712	250592	812928	-755936	821632	-1004608	-667616	-403680	-547904	-562336	-57440	-454832	-305616	-26096
11.8736	515224	-850592	410272	-841032	-931664	22600	-340608	777408	-467376	-5648	-970288	307616	-321240	531824	-237432	-80272	-1049344	-892136	63136	1144	101120	-122104	-236760	203488	-827088	-1372792	217288	-187576	179048	-130560	39128	-87776	-323584	-469256	-184416	243744	358688	834160	-563776	726080	-962240	-798464	-368736	-533504	-653424	72848	-549456	-93912	-175776
11.8735	613856	-1008432	360528	-930112	-630768	123768	-393312	795136	-153616	-18976	-817696	502544	-327888	672392	-529992	-182912	-605664	-706848	-120584	-93880	-3888	-355736	-345256	-35560	-918864	-1190264	66568	26832	290752	-257616	-320152	-60384	-464432	-482552	-135544	354224	369920	856448	-491168	650784	-886784	-869056	-251744	-574208	-781888	287104	-626208	85088	-102640
11.8733	641472	-1099040	240224	-919192	-468000	26008	-512880	843600	72160	-4704	-563360	650752	-342752	721336	-622472	-206464	-168512	-454544	-296296	-220344	-138592	-582536	-536920	-293504	-885336	-1007688	-59056	189976	200136	-261384	-553664	-42240	-501744	-539568	82624	430408	336992	859328	-345216	586656	-771008	-865504	-144512	-577056	-813776	483152	-723264	125616	140944
11.8732	660592	-1014240	85616	-908120	-453600	-116376	-563600	826256	55424	-7216	-214688	594992	-299944	743160	-613768	-98256	-13792	-286616	-429144	-280024	-262960	-762032	-689496	-400120	-750072	-958216	-222024	254096	-84528	-115512	-606344	-44416	-516224	-700168	255024	439288	234688	742704	48512	585856	-668416	-798880	-153024	-535104	-643072	592592	-746240	72368	294272
11.8731	701928	-726560	-113616	-894520	-440240	-164120	-447520	701568	-241392	-13984	163696	322784	-208560	807848	-544832	2192	-146272	-244104	-487472	-259824	-376720	-871712	-648672	-320968	-649160	-973152	-354072	292360	-365000	73120	-585112	-24096	-478352	-964664	191496	446488	40704	529488	634080	675968	-626240	-734016	-290496	-477184	-374976	579056	-579808	69280	182800
11.873	725072	-360880	-328464	-826200	-397440	-185384	-285472	554944	-691920	-6432	440768	19632	-163784	921952	-399040	-19648	-320256	-239216	-488680	-239648	-461968	-873320	-445448	-131864	-722136	-944536	-318000	318760	-476312	161504	-582936	56912	-358784	-1140472	2160	494816	-185536	391648	1177088	760448	-566272	-684224	-468160	-426240	-215696	454784	-311264	160792	-54976
11.8728	658752	-90320	-497280	-804704	-421440	-328856	-225904	500944	-1097664	-1888	476288	-124416	-225848	1010352	-220264	-62720	-340256	-181328	-480008	-271128	-469184	-736784	-269496	79064	-904248	-879872	-129128	238152	-399408	116928	-596224	180592	-268368	-1019792	-91992	545104	-384512	416640	1493184	705664	-351424	-561824	-585984	-397408	-191312	325424	-158416	252920	-160992
11.8727	494048	29936	-593680	-956040	-501920	-572072	-208960	549040	-1297568	928	247296	-96224	-350984	966192	-72144	47088	-275776	-52848	-481640	-293128	-385616	-484632	-196992	239864	-968872	-828352	34472	20448	-174016	20072	-607424	292848	-307664	-635080	-87616	539064	-562944	493696	1557472	495232	-1728	-336096	-620096	-363328	-137008	329008	-187600	253040	-113536
11.8726	336632	65040	-616544	-1137920	-485872	-715896	-88496	609600	-1234784	40880	-72096	-27328	-454168	754976	80504	310016	-310624	111456	-466152	-219824	-281856	-228336	-101248	269640	-818824	-782192	65784	-186224	136272	-54768	-638952	331904	-367920	-227792	-130776	445624	-708480	511552	1437472	228960	274624	-159104	-622464	-259104	10368	455104	-271392	155680	-113328
11.8725	330776	65424	-545488	-1080432	-298064	-624600	110688	596416	-987248	103104	-234608	-50128	-484888	472104	313480	576144	-449248	246400	-392736	-74240	-258864	-132648	102696	130472	-601864	-716848	39224	-210720	376400	-104144	-686904	252048	-257168	544	-213680	241912	-741248	531152	1220960	14688	323712	-211392	-642944	-111136	92384	493440	-321024	5128	-242208
11.8724	508136	28064	-390096	-825952	-36480	-369888	220336	483872	-724256	89728	-167584	-213488	-429424	253256	584888	749216	-502912	279288	-262056	34368	-358816	-250880	284008	-74704	-478048	-625168	41120	-74264	374312	-155648	-684072	83776	33392	26016	-182656	-70464	-636416	659040	997664	-72480	219840	-468512	-659168	-101888	-10496	269024	-390080	-143880	-354512
11.8722	746536	-15824	-262432	-725520	180192	-114424	140992	297904	-576304	-34672	-38576	-468928	-301528	126008	742344	831520	-362240	202144	-131552	44080	-536192	-393368	278384	-153736	-415000	-466736	18968	42568	156744	-215920	-583360	-41344	338480	-56688	-28744	-410992	-490848	871312	823168	12448	129728	-729632	-597760	-371168	-162864	-113984	-531584	-240344	-349152
11.8721	915240	-784	-304688	-952792	330112	61232	-107856	90816	-539664	-130848	-39136	-690256	-165032	8376	678024	812288	-161152	102744	-53768	-13904	-700912	-296672	120920	-39336	-321440	-197048	-109688	30608	-37960	-246368	-426408	-2688	528608	-134408	63776	-654736	-367424	1078736	693536	227296	96064	-842304	-432192	-780224	-160800	-386544	-712288	-284888	-330288
11.872	1021856	50640	-532496	-1309512	437680	177024	-463904	-92720	-532688	-21216	-181216	-748704	-115560	-140752	414632	660992	-125408	61376	-5496	-81120	-788496	27224	-33808	108760	-261288	101360	-289096	-36632	-35264	-160216	-289408	166048	564032	-139384	-504	-748464	-179648	1254096	605344	415936	41920	-803520	-236160	-1014496	-19056	-448128	-895264	-347752	-397088
11.8719	1152640	27920	-820720	-1566368	526656	273248	-803264	-242272	-521696	284176	-357456	-615536	-189808	-254624	87776	434832	-331104	41984	77152	-113992	-809520	262208	-129776	80432	-370320	237168	-373336	-33280	92480	109512	-208968	301776	420208	-86400	-95856	-734576	140576	1369792	613600	438144	-79808	-681312	-111648	-924288	92512	-434640	-1060416	-471408	-473120
11.8717	1295184	-80624	-1048864	-1689792	631712	369840	-930848	-353648	-541744	583776	-507664	-375392	-315608	-276272	-98152	270832	-648928	-48320	193744	-83864	-832976	193792	-204056	-150040	-608304	136088	-296384	54832	181584	487392	-193440	275088	141488	-37904	-95328	-647072	452064	1324704	764224	318176	-238848	-540864	-85792	-643584	124864	-448608	-1127984	-579320	-489936
11.8716	1315888	-115184	-1183232	-1645888	748592	462536	-752560	-383920	-605328	701072	-630560	-125648	-392240	-256296	4776	240048	-866560	-221584	279264	-17768	-901776	-22344	-229952	-425008	-760424	-48720	-106232	142800	210136	760048	-249816	79024	-88080	-8032	-56976	-462624	541888	1090848	1002784	192416	-399872	-424992	-121888	-376288	178816	-412640	-1028016	-560656	-564960
11.8715	1133880	46624	-1210304	-1313672	791376	513752	-403472	-287152	-652480	638800	-702816	106656	-401320	-265424	304632	281968	-838912	-408096	328824	-23688	-970944	-132104	-125584	-591264	-701296	-129952	129728	177632	291352	786368	-350984	-211040	-122736	45968	-96064	-186784	411712	838656	1226240	134432	-562240	-318240	-210624	-195488	279648	-270416	-875536	-431768	-802256
11.8714	832952	299712	-1092672	-761336	722336	481792	-76208	-100544	-609728	524016	-699168	335568	-395088	-276592	505648	297008	-579456	-571168	435448	-179608	-956672	-149936	92416	-612488	-527536	-103944	363216	193648	502352	659928	-418640	-481456	-75504	113584	-202664	92200	285888	738736	1397664	112512	-732416	-153920	-379232	-67360	307104	-151984	-898112	-331720	-1035504
11.8713	550312	443360	-850176	-321376	681744	390264	191712	63344	-464112	465504	-651856	542720	-388648	-216832	446728	245456	-249376	-736888	644712	-398176	-835184	-247360	296360	-533344	-391480	-98088	540688	242520	792848	573248	-386400	-604336	-173632	105640	-293952	294200	357856	705568	1527232	91136	-902016	70048	-604672	57856	198288	-191264	-1126576	-354104	-984032
11.8711	317632	435296	-615536	-189728	815008	319192	417968	126256	-263360	476144	-591888	664544	-325848	-93552	302888	153584	-25888	-910472	844928	-506456	-651600	-410512	396264	-429136	-318808	-183488	635712	322504	1026872	566456	-257280	-518992	-419104	-3712	-355792	432936	643232	527280	1574080	68128	-1047168	229920	-795520	219904	72912	-312000	-1322000	-450208	-608736
[truncated: 109,348 more rows]
[truncated: 32 more columns]
