# Supplementary material for: 1H NMR spectra dataset and solid-state NMR data of cowpea (Vigna unguiculata)
Source: Data Brief. 2017 Feb 3;11:136–46. doi: 10.1016/j.dib.2017.01.013 (PMC5310203; doi:10.1016/j.dib.2017.01.013)
Supplement: Supplementary file 1 — Supplementary material [file mmc2.zip › Supplementary Table 4.xls]

## Sheet: Plan1
Desl	25.1.1.fid_1_1"	31.1.1.fid_1_1"	315.1.1.fid_1_1"	44.1.1.fid_1_1"	584.1.1.fid_1_1"	596.1.1.fid_1_1"	873.1.1.fid_1_1"	930.1.1.fid_1_1"	967.1.1.fid_1_1"
9.20000"	0.00447097	0.00706224	0.00290394	0.0024495	0.00478398	0.00293955	0.00383266	0.0028848	0.00453501
9.16000"	0.00534947	0.00813788	0.00376619	0.00329844	0.00555119	0.00386439	0.00483731	0.00377337	0.00556237
9.12000"	0.02012741	0.02513965	0.0183619	0.01766068	0.01771001	0.02071148	0.02521842	0.02467742	0.02173388
9.08000"	0.00512511	0.00807192	0.00337728	0.00299765	0.0054023	0.00362366	0.00412966	0.00351377	0.00502448
9.04000"	0.00510426	0.00818773	0.0036088	0.00304224	0.00539544	0.00335475	0.0042545	0.00342364	0.00513757
9.00000"	0.0054988	0.00852335	0.00385353	0.00332636	0.00570547	0.00390384	0.00465251	0.00376265	0.00543919
8.96000"	0.00591797	0.00909891	0.00416656	0.00349347	0.00619152	0.00405772	0.00483528	0.00414417	0.00595946
8.92000"	0.00565765	0.00899982	0.00382497	0.00354789	0.00595859	0.00410217	0.00493532	0.00399234	0.00595359
8.88000"	0.00683885	0.01035322	0.0048298	0.0044157	0.00711672	0.0051121	0.00640008	0.00522403	0.00740192
8.84000"	0.0367401	0.04505381	0.03507396	0.03420849	0.03171589	0.03945761	0.04850353	0.04799315	0.03996114
8.80000"	0.00608034	0.00930188	0.00416214	0.00377495	0.00629228	0.00426288	0.0049067	0.00423882	0.00611858
8.76000"	0.00614089	0.00950028	0.00397908	0.00366324	0.0063558	0.00429187	0.00514042	0.00453466	0.00644023
8.72000"	0.00638396	0.00984485	0.00433411	0.00380424	0.00671382	0.00442997	0.00526289	0.00432117	0.00651698
8.68000"	0.0066237	0.01011442	0.00433055	0.00405028	0.00677653	0.00458432	0.00553169	0.00470013	0.00687956
8.64000"	0.00660978	0.01005502	0.00444196	0.00399006	0.00666644	0.00448178	0.00557488	0.0048581	0.00660224
8.60000"	0.0068836	0.01053968	0.00461493	0.0044771	0.00711433	0.00479962	0.0061592	0.00476899	0.00719856
8.56000"	0.00662649	0.01017875	0.00445962	0.00402603	0.00665868	0.00464841	0.00545663	0.00458547	0.00689362
8.52000"	0.0069219	0.01036379	0.00457132	0.00439915	0.00704796	0.00470976	0.00588193	0.00476741	0.00721963
8.48000"	0.00790185	0.01142378	0.00599167	0.00633134	0.00780791	0.00556767	0.00654197	0.00562375	0.00843628
8.44000"	0.00758003	0.01146632	0.00555698	0.00578478	0.00766055	0.00550848	0.00714608	0.00561478	0.00827346
8.40000"	0.00736758	0.01144358	0.00514476	0.00501851	0.00762047	0.00544289	0.00648277	0.00516996	0.00823746
8.36000"	0.0079692	0.01185895	0.00582143	0.00542862	0.00828085	0.00620498	0.00683637	0.00590429	0.00865733
8.32000"	0.00836287	0.01208397	0.00573376	0.0055775	0.008353	0.0062103	0.00709188	0.00607249	0.00924884
8.28000"	0.01074005	0.01428417	0.00799217	0.00788845	0.01092798	0.00884176	0.00927794	0.00838042	0.01309026
8.24000"	0.01271383	0.01648655	0.00933092	0.00943835	0.01307253	0.01033401	0.01159938	0.0104825	0.01466898
8.20000"	0.01085127	0.01464977	0.00747278	0.00786844	0.01090447	0.00833238	0.00955021	0.00861725	0.01267952
8.16000"	0.01154886	0.01577042	0.00796574	0.00805202	0.01159529	0.00950102	0.00983389	0.00947596	0.0142527
8.12000"	0.01180973	0.01606489	0.00909709	0.00934431	0.01145294	0.01014397	0.01202036	0.01118567	0.01346019
8.08000"	0.0190889	0.02490537	0.01707263	0.01693129	0.01700028	0.01868691	0.02370808	0.02222911	0.02148849
8.04000"	0.00725473	0.01108174	0.00491464	0.0047889	0.00741483	0.00517063	0.00609645	0.00526165	0.00812587
8.00000"	0.00708564	0.01076024	0.00479992	0.00472825	0.00709649	0.00475374	0.00610447	0.00488401	0.00782278
7.96000"	0.00718331	0.01088946	0.00516789	0.00485886	0.00732974	0.0050242	0.00605227	0.0047561	0.00823033
7.92000"	0.00731931	0.01132935	0.00508975	0.00464513	0.00736269	0.00511975	0.00611716	0.00509314	0.0079752
7.88000"	0.00845448	0.01270804	0.00634173	0.00595033	0.00853052	0.00600734	0.00764551	0.00623446	0.00955147
7.84000"	0.00776277	0.0120438	0.00548447	0.00519603	0.0081459	0.00532067	0.00642963	0.00537878	0.00843202
7.80000"	0.00867974	0.01342552	0.0064241	0.00614619	0.00884565	0.00597083	0.00772905	0.00628877	0.00951097
7.76000"	0.01025645	0.01540769	0.00902794	0.00719071	0.00996893	0.00716485	0.00888557	0.00764686	0.01130751
7.72000"	0.00939789	0.01419586	0.0082455	0.00636577	0.00923477	0.00678587	0.00774059	0.00671099	0.01009059
7.68000"	0.00853277	0.0130776	0.00614539	0.00548322	0.00878352	0.00600101	0.00723052	0.00598425	0.00938772
7.64000"	0.00944369	0.01425853	0.00686472	0.00656542	0.00933031	0.00644428	0.00796069	0.00683038	0.00968709
7.60000"	0.01029518	0.01544392	0.00775469	0.00712398	0.01010421	0.00707941	0.00920933	0.00753945	0.01104083
7.56000"	0.01093046	0.01625017	0.0091423	0.00719812	0.010905	0.008097	0.00908348	0.00803379	0.01223761
7.52000"	0.01132237	0.01665708	0.00855844	0.0072588	0.01132413	0.00823593	0.00948605	0.00818332	0.01238017
7.48000"	0.01171142	0.01712064	0.00833492	0.00760203	0.01178931	0.00858663	0.00970111	0.00829241	0.01284838
7.44000"	0.01537944	0.02176377	0.01080596	0.01091822	0.0142653	0.01165335	0.0124516	0.01154136	0.01576871
7.40000"	0.017099	0.02383817	0.0126629	0.01183602	0.0165	0.01305137	0.01409597	0.01257423	0.0182337
7.36000"	0.02130191	0.02996164	0.01651947	0.01635452	0.02088993	0.01672425	0.01907505	0.01702719	0.02498511
7.32000"	0.02542796	0.03400987	0.02061664	0.01849003	0.02378814	0.02017295	0.0215666	0.02041862	0.02880388
7.28000"	0.02479908	0.03284653	0.02003098	0.0217809	0.02426981	0.01942278	0.0208488	0.0197406	0.02862466
7.24000"	0.02492548	0.03324288	0.01930803	0.01806963	0.02550653	0.01980341	0.02227961	0.0200625	0.02992768
7.20000"	0.02772724	0.03666215	0.02241907	0.01913565	0.0273622	0.02312595	0.0222999	0.02256425	0.03218198
7.16000"	0.02892201	0.03734639	0.0222918	0.02052849	0.02966381	0.02368544	0.02542243	0.02346636	0.03430195
7.12000"	0.03355688	0.04240159	0.02501104	0.02566345	0.03373656	0.02744066	0.0303382	0.02827543	0.04007689
7.08000"	0.02655366	0.03457801	0.02006938	0.01903107	0.02616917	0.0208418	0.02299298	0.02095548	0.03045951
7.04000"	0.0213699	0.02951786	0.01611541	0.01823655	0.02161491	0.01664317	0.01809281	0.0165174	0.02394484
7.00000"	0.01971379	0.027931	0.01496186	0.01522059	0.02016356	0.0151832	0.01684033	0.01540762	0.02227652
6.96000"	0.02211807	0.03055314	0.01685094	0.01592193	0.02143591	0.01681749	0.01918211	0.01769534	0.02337539
6.92000"	0.01988801	0.02751391	0.01470097	0.01394821	0.02029076	0.0161632	0.01696449	0.01578428	0.02279118
6.88000"	0.01865899	0.02605774	0.01365733	0.01220757	0.01869641	0.01463784	0.01559379	0.01385906	0.02046134
6.84000"	0.02344709	0.03086637	0.01713112	0.01681125	0.02404161	0.01923894	0.02078363	0.01871498	0.02747069
6.80000"	0.02132271	0.02851608	0.01555093	0.01508598	0.02149069	0.01694702	0.01892194	0.01671836	0.02443125
6.76000"	0.01547905	0.02183484	0.01110527	0.01001728	0.01559661	0.01151202	0.01291113	0.01135216	0.01685288
6.72000"	0.01310491	0.01901655	0.00933205	0.00839598	0.01326034	0.00967696	0.01106281	0.00951554	0.0142533
6.68000"	0.01136626	0.01691757	0.00808689	0.00709737	0.01151317	0.00847348	0.00940752	0.0081605	0.01226133
6.64000"	0.0105963	0.01571706	0.00732956	0.00666922	0.010512	0.00770632	0.0086155	0.00738088	0.01126539
6.60000"	0.00942762	0.01491165	0.00697289	0.00627273	0.00966257	0.00693742	0.00817919	0.00662654	0.0106346
6.56000"	0.00878192	0.01400317	0.00654937	0.00611511	0.00888102	0.00614542	0.00769331	0.00613543	0.00965353
6.52000"	0.00853353	0.01415243	0.00673399	0.00579117	0.00864488	0.00634615	0.00803154	0.00631949	0.00958934
6.48000"	0.00717474	0.01212417	0.00501967	0.00486449	0.00720677	0.00487742	0.00626941	0.00500366	0.00814547
6.44000"	0.00663768	0.01144714	0.00447905	0.00449133	0.00687649	0.00456659	0.00592612	0.00458675	0.00709276
6.40000"	0.00626803	0.0107108	0.00404395	0.00388301	0.00630506	0.00425539	0.00539108	0.00409098	0.00696664
6.36000"	0.00591179	0.01054314	0.0038058	0.00343669	0.0058169	0.00400745	0.00511047	0.00357422	0.00642056
6.32000"	0.00549497	0.01005525	0.00370979	0.0035266	0.00581883	0.00392653	0.00469276	0.00328208	0.00633957
6.28000"	0.00503735	0.00932105	0.00318559	0.00294831	0.0049931	0.00336621	0.00404094	0.00269718	0.00555425
6.24000"	0.00441445	0.00883182	0.00288746	0.00268149	0.00483872	0.00294118	0.00404181	0.00249184	0.00491898
6.20000"	0.00466408	0.00896982	0.0028165	0.00249498	0.00484299	0.00293291	0.00419552	0.00235496	0.00520934
6.16000"	0.00550678	0.01003631	0.00381039	0.00358337	0.00555696	0.00367996	0.00485178	0.00303841	0.00635228
6.12000"	0.00494273	0.009377	0.00300729	0.00295726	0.00508956	0.00329489	0.00468724	0.00268363	0.00561963
6.08000"	0.00500979	0.01004812	0.00348022	0.00321623	0.00543031	0.0036252	0.00461792	0.0029854	0.00637242
6.04000"	0.00479625	0.00966152	0.00294811	0.00277442	0.00502005	0.00306463	0.00414032	0.00260995	0.0059893
6.00000"	0.00490701	0.00987481	0.00322495	0.0033637	0.00510587	0.00307231	0.0045471	0.0027338	0.00640435
5.96000"	0.00496997	0.01017076	0.00329644	0.00319457	0.00518047	0.00331086	0.00448208	0.00265927	0.00637828
5.92000"	0.0064708	0.01241133	0.00524077	0.00521796	0.00691792	0.00507563	0.00659893	0.00471332	0.00886718
5.88000"	0.00557969	0.01154122	0.00418115	0.00369909	0.00646759	0.00426707	0.00529001	0.00321746	0.00805628
5.84000"	0.00637652	0.01220964	0.00449	0.00389514	0.00684311	0.00453047	0.00587182	0.0036679	0.00871043
5.80000"	0.00669052	0.01284831	0.00476875	0.00420627	0.00694983	0.00474215	0.00589931	0.00369034	0.00919531
5.76000"	0.00738228	0.01357109	0.00504947	0.00499701	0.00811131	0.00600455	0.00654264	0.00416751	0.01034765
5.72000"	0.00928702	0.01630283	0.0069456	0.00682024	0.00970016	0.00679169	0.00880923	0.00564159	0.01235431
5.68000"	0.00727351	0.01423096	0.00521737	0.00435413	0.00779531	0.00512809	0.00650945	0.00412031	0.01112906
5.64000"	0.0075867	0.01482204	0.00501642	0.00435827	0.0080302	0.00539666	0.00681476	0.0042867	0.01166114
5.60000"	0.00853289	0.01651083	0.00596387	0.00509508	0.00888275	0.00616344	0.00785831	0.00512021	0.01302077
5.56000"	0.01011522	0.01838539	0.00729022	0.00663289	0.01075337	0.00763984	0.00952446	0.00632047	0.01563762
5.52000"	0.0096035	0.01854844	0.00668493	0.00593955	0.01048536	0.00720265	0.0093631	0.00554048	0.01645571
5.48000"	0.02285265	0.03010179	0.01582492	0.01924088	0.01973626	0.02312953	0.02334901	0.01600963	0.03961893
5.44000"	0.20290145	0.21787598	0.18397783	0.20117813	0.20070148	0.20517719	0.20981974	0.20237035	0.24005618
5.40000"	0.07724218	0.08067046	0.08989922	0.07713472	0.07805548	0.07136823	0.07208503	0.07200758	0.06340904
5.36000"	0.0177229	0.02962259	0.01261023	0.01611556	0.01732734	0.0148557	0.01747709	0.01459908	0.03122564
5.32000"	0.02346721	0.03799329	0.01630675	0.0232532	0.02260732	0.02095673	0.02551762	0.02082629	0.04088763
5.28000"	0.02230779	0.0334465	0.01503042	0.01872286	0.02333302	0.01897466	0.02076328	0.01801614	0.04362425
5.24000"	0.01782428	0.03020471	0.01251087	0.01412465	0.01787886	0.01439964	0.01661107	0.01310687	0.04338859
5.20000"	0.01693153	0.03106101	0.01233047	0.01208962	0.01669246	0.01293267	0.01606715	0.01165382	0.04743138
5.16000"	0.0287803	0.04519457	0.02171076	0.02107754	0.02414107	0.02173596	0.0266376	0.0211921	0.06850099
5.12000"	0.00973081	0.01777584	0.00722538	0.00635639	0.00911544	0.00713378	0.0092166	0.00625927	0.03364803
5.08000"	0	0	0	0	0	0	0	0	0
5.04000"	0	0	0	0	0	0	0	0	0
5.00000"	0	0	0	0	0	0	0	0	0
4.96000"	0	0	0	0	0	0	0	0	0
4.92000"	0	0	0	0	0	0	0	0	0
4.88000"	0	0	0	0	0	0	0	0	0
4.84000"	0	0	0	0	0	0	0	0	0
4.80000"	0	0	0	0	0	0	0	0	0
4.76000"	0	0	0	0	0	0	0	0	0
4.72000"	0	0	0	0	0	0	0	0	0
4.68000"	0	0	0	0	0	0	0	0	0
4.64000"	0	0	0	0	0	0	0	0	0
4.60000"	0	0	0	0	0	0	0	0	0
4.56000"	0.01015436	0.01068413	0.00797464	0.00704512	0.01030008	0.00799312	0.00805913	0.00748218	0.01254846
4.52000"	0.04486372	0.0479741	0.03523177	0.03198281	0.04569565	0.03558807	0.03658858	0.03372575	0.05557783
4.48000"	0.07350451	0.07658768	0.05456027	0.05605508	0.07279704	0.06363132	0.06241984	0.06375836	0.09037428
4.44000"	0.13569059	0.1465437	0.11236275	0.11805399	0.12512816	0.13118921	0.14446798	0.14585986	0.1613202
4.40000"	0.07584012	0.0813709	0.0582547	0.05691457	0.07487623	0.06572648	0.06778981	0.06109273	0.10412761
4.36000"	0.08735006	0.09497628	0.06653301	0.06973105	0.0852032	0.07564917	0.08002864	0.07395041	0.11590479
4.32000"	0.10247879	0.11784735	0.07984725	0.08423624	0.10222718	0.08870128	0.09820749	0.08965101	0.13086891
4.28000"	0.12004772	0.13561236	0.0932744	0.10369473	0.11465513	0.10317374	0.1163677	0.10704219	0.1530683
4.24000"	0.28241416	0.29974603	0.25235134	0.26970193	0.28006683	0.27197235	0.28607312	0.27450283	0.32657644
4.20000"	0.1578547	0.16119909	0.1448637	0.1499848	0.15663713	0.14822577	0.14663616	0.14832722	0.16815869
4.16000"	0.23731252	0.25904721	0.18376724	0.22546248	0.22026037	0.22629068	0.24952607	0.24227033	0.31053218
4.12000"	0.09399143	0.11802556	0.07193664	0.08279122	0.08399107	0.08847085	0.09410638	0.0808574	0.11999326
4.08000"	0.46886362	0.48799437	0.39258617	0.44635682	0.45958657	0.47327672	0.46304682	0.46942818	0.56977744
4.04000"	0.41813919	0.46850545	0.38035891	0.43714334	0.38383816	0.40610539	0.47392158	0.43316111	0.52737695
4.00000"	0.34009096	0.39044139	0.28393811	0.34740765	0.32046348	0.33434242	0.39171128	0.35955514	0.46765874
3.96000"	0.13080789	0.13907382	0.10355044	0.11311715	0.11920074	0.11634321	0.11660145	0.1111806	0.16589139
3.92000"	0.42597749	0.45662591	0.36969532	0.42305395	0.4068633	0.41633593	0.44976689	0.42424052	0.53482403
3.88000"	0.44413322	0.4620326	0.38830084	0.44266922	0.42693327	0.43716551	0.45983791	0.43766842	0.54065842
3.84000"	1	1	1	1	1	1	1	1	1
3.80000"	0.38617167	0.39806956	0.37327975	0.38207969	0.36446971	0.3773574	0.39976149	0.38436657	0.45357472
3.76000"	0.69147852	0.74418649	0.61300126	0.70882891	0.63997799	0.69161239	0.75376782	0.71970766	0.86727133
3.72000"	0.20150095	0.22024828	0.17831934	0.20005761	0.18460232	0.19476091	0.21364857	0.2022234	0.26717324
3.68000"	0.67946963	0.70283867	0.65190308	0.68926298	0.65457932	0.67364108	0.69909916	0.68988466	0.74191293
3.64000"	0.08465269	0.0936029	0.07879998	0.07835352	0.07221666	0.07631865	0.07541333	0.07883833	0.11124706
3.60000"	0.17990649	0.1949745	0.15529244	0.16782512	0.15490807	0.16094358	0.16780154	0.16538527	0.20990526
3.56000"	0.28826011	0.29162866	0.28651925	0.28464111	0.27946226	0.28621702	0.27843333	0.28502357	0.30183934
3.52000"	0.16839274	0.17520048	0.14355503	0.16481965	0.15396865	0.17312032	0.16643878	0.17773816	0.22053718
3.48000"	0.15626304	0.14039833	0.17486636	0.14298399	0.15491515	0.1492018	0.12472232	0.14094055	0.11356113
3.44000"	0.03925698	0.04183135	0.03533052	0.03324468	0.03484248	0.03502707	0.03379676	0.03531319	0.05071996
3.40000"	0.04753989	0.05013503	0.04101202	0.03854788	0.03856426	0.0426343	0.0396488	0.04026253	0.06067806
3.36000"	0.05392799	0.06420722	0.04790768	0.04724379	0.0434123	0.04620968	0.04873767	0.05046255	0.07126456
3.32000"	0.03876004	0.04414338	0.03245564	0.03222561	0.03576379	0.03313629	0.02973	0.03441499	0.0498146
3.28000"	0.04749638	0.05184679	0.03893225	0.0412147	0.04638484	0.04247389	0.03631413	0.04542707	0.06422252
3.24000"	0.09110812	0.0944613	0.0607506	0.07691269	0.08508845	0.08174763	0.06464456	0.08978577	0.1280007
3.20000"	0.21534831	0.18320368	0.16680208	0.18709023	0.24978239	0.26425449	0.15797909	0.249475	0.28669057
3.16000"	0.06059351	0.06679491	0.04697829	0.04813138	0.05723314	0.05124217	0.05155707	0.05429765	0.0789033
3.12000"	0.0598466	0.0666979	0.04711725	0.04934797	0.05785768	0.05136932	0.05260406	0.05319047	0.07662111
3.08000"	0.0512815	0.05769679	0.03975588	0.03964168	0.05007864	0.04341078	0.04317221	0.04502059	0.06762226
3.04000"	0.0692773	0.0770257	0.05350791	0.05358044	0.06903581	0.06178186	0.06044842	0.06050292	0.09313655
3.00000"	0.10748157	0.11863572	0.08491017	0.08835775	0.10643618	0.09881872	0.10474367	0.09802235	0.15371305
2.96000"	0.06491141	0.07476676	0.05034216	0.05182216	0.06767543	0.05637135	0.06092399	0.05945584	0.08608548
2.92000"	0.05038055	0.05720385	0.03775983	0.03745154	0.0503512	0.04159084	0.04328911	0.04312949	0.06470068
2.88000"	0.05104894	0.05936555	0.03902089	0.03983791	0.05315505	0.04443899	0.04656321	0.04480339	0.07286327
2.84000"	0.05373691	0.06091275	0.04135808	0.04147531	0.05265394	0.04518815	0.04805857	0.04435394	0.07829845
2.80000"	0.051755	0.05969657	0.03858661	0.04326436	0.05105196	0.04199613	0.04482853	0.04392728	0.06440129
2.76000"	0.0546925	0.06455227	0.04143266	0.04444718	0.05505658	0.04603106	0.05107356	0.04771972	0.07315263
2.72000"	0.05721073	0.06518682	0.0421759	0.04481912	0.0573819	0.0461618	0.05121535	0.04735481	0.07390607
2.68000"	0.22435525	0.2678241	0.20069986	0.22613299	0.25360121	0.22113844	0.25234249	0.20104997	0.23968811
2.64000"	0.12716942	0.18137482	0.12701368	0.14794004	0.11888324	0.09415725	0.16730673	0.12850129	0.14604987
2.60000"	0.04804296	0.05660866	0.03721747	0.0364192	0.04854967	0.03939074	0.04215208	0.03944144	0.06191675
2.56000"	0.2029806	0.25517477	0.18696796	0.21490698	0.2214933	0.18807556	0.2414448	0.18835326	0.22559051
2.52000"	0.18382118	0.2224352	0.16746221	0.1814872	0.19511118	0.17469952	0.21138959	0.16749193	0.23827544
2.48000"	0.05051865	0.06057981	0.0402403	0.03811613	0.04942953	0.04213143	0.04352119	0.04235927	0.06630214
2.44000"	0.060171	0.0728643	0.04794995	0.04810644	0.06235592	0.05204557	0.05311665	0.05068888	0.0728473
2.40000"	0.08802215	0.11235467	0.07021689	0.06995132	0.08864983	0.0782713	0.08482524	0.08021017	0.10708442
2.36000"	0.12177895	0.13193184	0.08621254	0.09613315	0.1155877	0.10951334	0.10488866	0.10918542	0.13688659
2.32000"	0.100622	0.11356222	0.07641749	0.08001483	0.09887897	0.09180622	0.08866694	0.08882261	0.12481436
2.28000"	0.11155071	0.12995547	0.0872531	0.09301675	0.10980277	0.10263066	0.10332776	0.10087173	0.1445815
2.24000"	0.09708689	0.11801251	0.07542329	0.08386444	0.09515412	0.0863562	0.09252776	0.08836941	0.12693053
2.20000"	0.09474441	0.11014511	0.07350573	0.07333688	0.09404809	0.08394834	0.08766932	0.08128171	0.13184749
2.16000"	0.12118382	0.13361704	0.09156589	0.09276504	0.12050447	0.11117139	0.10853193	0.1034532	0.1801332
2.12000"	0.16153358	0.17729815	0.12512573	0.12706389	0.15620873	0.15112757	0.15701203	0.14143384	0.24583977
2.08000"	0.13080451	0.14644992	0.09856212	0.10797362	0.12717465	0.11434969	0.11753089	0.11797332	0.16135304
2.04000"	0.13246584	0.15044601	0.10101073	0.10968979	0.12822601	0.11640474	0.1214632	0.12044512	0.16353822
2.00000"	0.11698406	0.13511383	0.09222885	0.09219313	0.11461218	0.10064484	0.10530495	0.10299048	0.14330889
1.96000"	0.1127758	0.12488086	0.08425422	0.08955914	0.11010611	0.09726942	0.09553967	0.1022401	0.1391393
1.92000"	0.12873888	0.13831417	0.09523245	0.11289577	0.12482053	0.12209654	0.10724994	0.12286213	0.15619214
1.88000"	0.10384581	0.11738519	0.07955544	0.08030563	0.099395	0.0917245	0.08912419	0.08934683	0.1266486
1.84000"	0.09809781	0.11334076	0.07536444	0.07598111	0.09510819	0.08151735	0.08491172	0.08408569	0.11936192
1.80000"	0.10171333	0.11538049	0.07732063	0.07830163	0.0988396	0.083874	0.08764164	0.08675649	0.12379131
1.76000"	0.10605736	0.11841414	0.07875364	0.08257615	0.10287715	0.08950292	0.08805461	0.09354026	0.12798365
1.72000"	0.12485955	0.13724203	0.0926057	0.0988814	0.1216316	0.10692208	0.10568431	0.11158718	0.15369057
1.68000"	0.13284421	0.14655357	0.09941915	0.10765727	0.12872028	0.1135301	0.11597937	0.12146224	0.16708611
1.64000"	0.10904483	0.12338346	0.0815293	0.08792285	0.10445172	0.09090823	0.09290205	0.0970438	0.13266065
1.60000"	0.1006604	0.12079828	0.07709569	0.08505395	0.09645602	0.08386819	0.08904779	0.08828905	0.12010053
1.56000"	0.08911632	0.10812349	0.06868527	0.07339867	0.08582679	0.07403562	0.07797102	0.0767075	0.10565087
1.52000"	0.08406043	0.10111641	0.06517579	0.06697735	0.08255593	0.06958656	0.07204588	0.07129914	0.1013733
1.48000"	0.09642323	0.11539109	0.07420473	0.0786225	0.09604113	0.08159631	0.08587457	0.08462648	0.12077589
1.44000"	0.12130597	0.14399552	0.09487588	0.10394346	0.12148897	0.1058293	0.11371048	0.11054787	0.15827895
1.40000"	0.11300329	0.13566863	0.08716315	0.10061486	0.11041489	0.09614344	0.10604368	0.10504449	0.14256382
1.36000"	0.10087024	0.13492301	0.07577315	0.11463353	0.09702785	0.09230721	0.09842177	0.09632903	0.12278681
1.32000"	0.12813832	0.22147067	0.10087954	0.15806205	0.12078168	0.1440136	0.14659661	0.13455062	0.15948008
1.28000"	0.12926426	0.18365278	0.09937552	0.16815795	0.12048728	0.11979184	0.14179422	0.13480505	0.16532989
1.24000"	0.104423	0.12893877	0.07909131	0.10029725	0.10176412	0.09019611	0.09764583	0.09664485	0.13166465
1.20000"	0.0993455	0.11551482	0.07574099	0.08392357	0.09552424	0.08299534	0.08929289	0.08738016	0.12186187
1.16000"	0.07761988	0.09385381	0.0606401	0.06099014	0.07533973	0.06292066	0.06535592	0.065424	0.09081297
1.12000"	0.07117288	0.08857253	0.05556739	0.05443709	0.07049041	0.0574355	0.05988688	0.05890724	0.08268346
1.08000"	0.0700938	0.08752963	0.05476955	0.05274326	0.06948889	0.0559661	0.05816277	0.05693555	0.08116482
1.04000"	0.07603849	0.09438029	0.05920926	0.05830716	0.07478307	0.06178393	0.06252875	0.06247018	0.0887857
1.00000"	0.09013252	0.11001499	0.07089841	0.07086107	0.08892765	0.0746697	0.07643519	0.07564143	0.10560964
0.96000"	0.1326553	0.1575473	0.10501217	0.11104493	0.13114903	0.11442992	0.12029344	0.11829503	0.16309701
0.92000"	0.15135816	0.18044725	0.12123708	0.13015129	0.14861081	0.1293216	0.14094874	0.13879711	0.18938649
0.88000"	0.14680939	0.17595296	0.11713544	0.12807815	0.14503618	0.12641848	0.13723434	0.13393113	0.18171844
0.84000"	0.10536804	0.12768545	0.08337625	0.08236167	0.103853	0.08676424	0.09256514	0.09003179	0.12603395
0.80000"	0.09097665	0.11052581	0.07057596	0.0675783	0.09072694	0.07466425	0.07734403	0.07575131	0.10506393
0.76000"	0.08042557	0.09872175	0.06243004	0.05858915	0.07970591	0.06486551	0.06766315	0.06610454	0.09192282
0.72000"	0.07007393	0.0870641	0.05453877	0.0507775	0.06939576	0.05645219	0.05808238	0.05746945	0.07920336

## Sheet: Plan2
Chemical Shifts (ppm)	Sempre Verde	Pitiuba	Tvu 233	Novato	CE-584	Setentão	Epace 10	Pingo de Ouro	Tvu 382
9.12"	0.02012741	0.02513965	0.0183619	0.01766068	0.01771001	0.02071148	0.02521842	0.02467742	0.02173388
8.84"	0.0367401	0.04505381	0.03507396	0.03420849	0.03171589	0.03945761	0.04850353	0.04799315	0.03996114
8.08"	0.0190889	0.02490537	0.01707263	0.01693129	0.01700028	0.01868691	0.02370808	0.02222911	0.02148849
7.24"	0.02492548	0.03324288	0.01930803	0.01806963	0.02550653	0.01980341	0.02227961	0.0200625	0.02992768
7.20"	0.02772724	0.03666215	0.02241907	0.01913565	0.0273622	0.02312595	0.0222999	0.02256425	0.03218198
7.16"	0.02892201	0.03734639	0.0222918	0.02052849	0.02966381	0.02368544	0.02542243	0.02346636	0.03430195
7.12"	0.03355688	0.04240159	0.02501104	0.02566345	0.03373656	0.02744066	0.0303382	0.02827543	0.04007689
7.08"	0.02655366	0.03457801	0.02006938	0.01903107	0.02616917	0.0208418	0.02299298	0.02095548	0.03045951
6.96"	0.02211807	0.03055314	0.01685094	0.01592193	0.02143591	0.01681749	0.01918211	0.01769534	0.02337539
5.40"	0.07724218	0.08067046	0.08989922	0.07713472	0.07805548	0.07136823	0.07208503	0.07200758	0.06340904
5.36"	0.0177229	0.02962259	0.01261023	0.01611556	0.01732734	0.0148557	0.01747709	0.01459908	0.03122564
5.32"	0.02346721	0.03799329	0.01630675	0.0232532	0.02260732	0.02095673	0.02551762	0.02082629	0.04088763
4.56"	0.01015436	0.01068413	0.00797464	0.00704512	0.01030008	0.00799312	0.00805913	0.00748218	0.01254846
4.52"	0.04486372	0.0479741	0.03523177	0.03198281	0.04569565	0.03558807	0.03658858	0.03372575	0.05557783
4.48"	0.07350451	0.07658768	0.05456027	0.05605508	0.07279704	0.06363132	0.06241984	0.06375836	0.09037428
4.44"	0.13569059	0.1465437	0.11236275	0.11805399	0.12512816	0.13118921	0.14446798	0.14585986	0.1613202
4.40"	0.07584012	0.0813709	0.0582547	0.05691457	0.07487623	0.06572648	0.06778981	0.06109273	0.10412761
4.36"	0.08735006	0.09497628	0.06653301	0.06973105	0.0852032	0.07564917	0.08002864	0.07395041	0.11590479
4.32"	0.10247879	0.11784735	0.07984725	0.08423624	0.10222718	0.08870128	0.09820749	0.08965101	0.13086891
4.28"	0.12004772	0.13561236	0.0932744	0.10369473	0.11465513	0.10317374	0.1163677	0.10704219	0.1530683
4.24"	0.28241416	0.29974603	0.25235134	0.26970193	0.28006683	0.27197235	0.28607312	0.27450283	0.32657644
4.20"	0.1578547	0.16119909	0.1448637	0.1499848	0.15663713	0.14822577	0.14663616	0.14832722	0.16815869
4.16"	0.23731252	0.25904721	0.18376724	0.22546248	0.22026037	0.22629068	0.24952607	0.24227033	0.31053218
4.12"	0.09399143	0.11802556	0.07193664	0.08279122	0.08399107	0.08847085	0.09410638	0.0808574	0.11999326
3.48"	0.15626304	0.14039833	0.17486636	0.14298399	0.15491515	0.1492018	0.12472232	0.14094055	0.11356113
3.44"	0.03925698	0.04183135	0.03533052	0.03324468	0.03484248	0.03502707	0.03379676	0.03531319	0.05071996
3.40"	0.04753989	0.05013503	0.04101202	0.03854788	0.03856426	0.0426343	0.0396488	0.04026253	0.06067806
3.36"	0.05392799	0.06420722	0.04790768	0.04724379	0.0434123	0.04620968	0.04873767	0.05046255	0.07126456
3.32"	0.03876004	0.04414338	0.03245564	0.03222561	0.03576379	0.03313629	0.02973	0.03441499	0.0498146
3.28"	0.04749638	0.05184679	0.03893225	0.0412147	0.04638484	0.04247389	0.03631413	0.04542707	0.06422252
3.24"	0.09110812	0.0944613	0.0607506	0.07691269	0.08508845	0.08174763	0.06464456	0.08978577	0.1280007
3.20"	0.21534831	0.18320368	0.16680208	0.18709023	0.24978239	0.26425449	0.15797909	0.249475	0.28669057
3.16"	0.06059351	0.06679491	0.04697829	0.04813138	0.05723314	0.05124217	0.05155707	0.05429765	0.0789033
3.12"	0.0598466	0.0666979	0.04711725	0.04934797	0.05785768	0.05136932	0.05260406	0.05319047	0.07662111
3.08"	0.0512815	0.05769679	0.03975588	0.03964168	0.05007864	0.04341078	0.04317221	0.04502059	0.06762226
3.04"	0.0692773	0.0770257	0.05350791	0.05358044	0.06903581	0.06178186	0.06044842	0.06050292	0.09313655
3.00"	0.10748157	0.11863572	0.08491017	0.08835775	0.10643618	0.09881872	0.10474367	0.09802235	0.15371305
2.96"	0.06491141	0.07476676	0.05034216	0.05182216	0.06767543	0.05637135	0.06092399	0.05945584	0.08608548
2.92"	0.05038055	0.05720385	0.03775983	0.03745154	0.0503512	0.04159084	0.04328911	0.04312949	0.06470068
2.88"	0.05104894	0.05936555	0.03902089	0.03983791	0.05315505	0.04443899	0.04656321	0.04480339	0.07286327
2.84"	0.05373691	0.06091275	0.04135808	0.04147531	0.05265394	0.04518815	0.04805857	0.04435394	0.07829845
2.68"	0.22435525	0.2678241	0.20069986	0.22613299	0.25360121	0.22113844	0.25234249	0.20104997	0.23968811
2.64"	0.12716942	0.18137482	0.12701368	0.14794004	0.11888324	0.09415725	0.16730673	0.12850129	0.14604987
2.60"	0.04804296	0.05660866	0.03721747	0.0364192	0.04854967	0.03939074	0.04215208	0.03944144	0.06191675
2.56"	0.2029806	0.25517477	0.18696796	0.21490698	0.2214933	0.18807556	0.2414448	0.18835326	0.22559051
2.52"	0.18382118	0.2224352	0.16746221	0.1814872	0.19511118	0.17469952	0.21138959	0.16749193	0.23827544
2.48"	0.05051865	0.06057981	0.0402403	0.03811613	0.04942953	0.04213143	0.04352119	0.04235927	0.06630214
2.44"	0.060171	0.0728643	0.04794995	0.04810644	0.06235592	0.05204557	0.05311665	0.05068888	0.0728473
2.40"	0.08802215	0.11235467	0.07021689	0.06995132	0.08864983	0.0782713	0.08482524	0.08021017	0.10708442
2.36"	0.12177895	0.13193184	0.08621254	0.09613315	0.1155877	0.10951334	0.10488866	0.10918542	0.13688659
2.32"	0.100622	0.11356222	0.07641749	0.08001483	0.09887897	0.09180622	0.08866694	0.08882261	0.12481436
2.28"	0.11155071	0.12995547	0.0872531	0.09301675	0.10980277	0.10263066	0.10332776	0.10087173	0.1445815
2.24"	0.09708689	0.11801251	0.07542329	0.08386444	0.09515412	0.0863562	0.09252776	0.08836941	0.12693053
2.20"	0.09474441	0.11014511	0.07350573	0.07333688	0.09404809	0.08394834	0.08766932	0.08128171	0.13184749
2.16"	0.12118382	0.13361704	0.09156589	0.09276504	0.12050447	0.11117139	0.10853193	0.1034532	0.1801332
2.12"	0.16153358	0.17729815	0.12512573	0.12706389	0.15620873	0.15112757	0.15701203	0.14143384	0.24583977
2.08"	0.13080451	0.14644992	0.09856212	0.10797362	0.12717465	0.11434969	0.11753089	0.11797332	0.16135304
2.04"	0.13246584	0.15044601	0.10101073	0.10968979	0.12822601	0.11640474	0.1214632	0.12044512	0.16353822
2.00"	0.11698406	0.13511383	0.09222885	0.09219313	0.11461218	0.10064484	0.10530495	0.10299048	0.14330889
1.96"	0.1127758	0.12488086	0.08425422	0.08955914	0.11010611	0.09726942	0.09553967	0.1022401	0.1391393
1.92"	0.12873888	0.13831417	0.09523245	0.11289577	0.12482053	0.12209654	0.10724994	0.12286213	0.15619214
1.36"	0.10087024	0.13492301	0.07577315	0.11463353	0.09702785	0.09230721	0.09842177	0.09632903	0.12278681
1.32"	0.12813832	0.22147067	0.10087954	0.15806205	0.12078168	0.1440136	0.14659661	0.13455062	0.15948008
1.28"	0.12926426	0.18365278	0.09937552	0.16815795	0.12048728	0.11979184	0.14179422	0.13480505	0.16532989
